# Supplementary material for: Maximizing sinusoidal channels of HZSM-5 for high shape-selectivity to p-xylene
Source: Nat Commun. 2019 Sep 25;10:4348. doi: 10.1038/s41467-019-12285-4 (PMC6761094; doi:10.1038/s41467-019-12285-4)
Supplement: Supplementary file 3 — Source Data [file 41467_2019_12285_MOESM3_ESM.xlsx]

## Sheet: Figure 1a
The crystallographic details of HZSM-5-T sample from PXRD data refinement under different temperature. The channel radius in HZSM-5-T structure was calculated with the oxygen ionic radius of 1.350 Å
Temperature	a (Å)	b (Å)	c (Å)	β(°)	Volume	Space group	Rwp%	Straight min (Å)	Straight max (Å)	Sinusoidal min (Å)	Sinusoidal max (Å)
(°C).
25	19.8969	20.1043	13.3923	90.423	5357.02	P21/n	6.99	5.229	5.863	5.103	5.731
100	20.1005	19.9193	13.4035	90	5366.64	Pnma	5.41	5.332	5.734	5.443	5.59
250	20.0939	19.9235	13.404	90	5366.21	Pnma	5.73	5.405	5.673	5.422	5.591
400	20.0795	19.9168	13.3986	90	5358.4	Pnma	6.61	5.407	5.638	5.375	5.552
470	20.0745	19.9148	13.3968	90	5355.82	Pnma	6.69	5.413	5.619	5.353	5.544
530	20.0687	19.9117	13.3943	90	5352.45	Pnma	6.57	5.41	5.591	5.334	5.531
PX selectivity under different temperature
Tempeature	PX selectivity
380	98.1
400	98.4
420	98.7
440	98.9
460	99.2
480	99.3
--	--

## Sheet: Figure 1b
Time on stream (hours)	Toluene conversion (%)	PX selectivity (%)	Toluene conversion upper limit
1	9.53	99.3	16.6
22	9.6	99.3	16.6
45	9.46	99.1	16.6
67	9.52	99.2	16.6
92	9.76	99.1	16.6
115	9.37	99.1	16.6
126	9.48	99.1	16.6
151	9.28	99.1	16.6
175	8.96	99	16.6
199	8.81	99	16.6
223	8.94	98.9	16.6

## Sheet: Figure 2a
Bining Energy	0s	360s	1260s	1860s	2460s	3060s	3660s	4660s	5860s	7060s	8260s
85.1	880.922	1088.3	1679.03	1700.19	1550.43	1324.28	1260.07	1086.81	982.783	922.681	889.205
85.05	830.042	1090.75	1720.26	1680.67	1582.35	1308.58	1293.06	1109.78	980.789	931.813	924.297
85	944.778	1079.45	1731.99	1698.61	1524.08	1313.72	1254.52	1090.8	953.671	933.384	905.926
84.95	964.146	1110.71	1689.05	1701.58	1509.44	1299.95	1259.75	1104.78	963.817	921.979	922.129
84.9	886.765	1070.96	1718.27	1645.71	1554.17	1278.05	1268.91	1145.18	965.694	950.251	922.32
84.85	903.942	1079.03	1691.96	1649.04	1554.01	1281.88	1235.94	1100.87	977.523	930.461	911.577
84.8	933.994	1107.07	1688.61	1719.57	1504.61	1288.84	1246.01	1143.37	989.173	921.066	925.708
84.75	838.015	1072.91	1635.26	1699	1527.13	1313.65	1256.31	1129.38	985.248	901.153	910.923
84.7	808.443	1046.53	1700.77	1684.31	1540	1313.45	1236.64	1115.8	969.094	900.152	914.247
84.65	916.297	1068.19	1698.87	1665.15	1560.85	1312.56	1231.03	1109.54	952.291	903.348	918.192
84.6	840.386	1111.77	1690.08	1697.98	1516.46	1290.87	1252.61	1101.77	994.557	917.387	930.338
84.55	795.828	1121	1772.52	1718.52	1541.43	1330.2	1228.97	1095.27	974.185	914.85	965.605
84.5	870.668	1105.07	1719.45	1681.29	1560.29	1279.4	1241.12	1103.39	989.324	925.105	936.324
84.45	885.074	1087.65	1702.58	1712.43	1591.72	1280.83	1252.33	1115.74	997.085	944.429	918.678
84.4	970.718	1080.65	1709.91	1688.57	1555.94	1272.69	1264.62	1109.49	969.388	927.142	920.607
84.35	911.515	1085.31	1681.34	1691.51	1554.73	1319.28	1257.03	1112.69	983.77	920.574	934.993
84.3	961.144	1047.91	1683.61	1653.33	1577.53	1278.5	1253.4	1081.13	990.445	971.112	934.49
84.25	928.521	1053.09	1713.72	1694.53	1495.16	1328.13	1269.37	1115.93	994.824	884.409	921.252
84.2	880.662	1059.39	1701.78	1699.12	1584.05	1318.92	1264.6	1112.54	964.982	907.316	921.723
84.15	870.848	1085.56	1641.02	1662.37	1577.21	1273.25	1294.75	1111.59	963.096	913.638	895.9
84.1	986.405	1076.85	1651.82	1688.92	1561.51	1236.74	1239.19	1131.36	950.289	948.424	909.122
84.05	815.996	1078.72	1660.67	1687.14	1527.45	1289.74	1253.18	1124.87	966.602	924.288	915.928
84	847.439	1068.61	1664.55	1677.3	1529.2	1345.37	1193.29	1079.26	979.561	926.922	925.723
83.95	860.204	1074.54	1733.04	1703.19	1562.51	1329.95	1211.34	1122.94	981.786	878.378	931.055
83.9	860.344	1077.31	1717.94	1705.79	1522.83	1321.04	1209.61	1112.73	971.738	912.751	910.804
83.85	922.999	1053.18	1708.57	1712.15	1573.8	1321.62	1217.44	1094.85	981.688	931.497	920.065
83.8	901.811	1113.38	1738.45	1668.4	1582.03	1306.3	1238.51	1111.14	994.112	918.528	921.707
83.75	912.325	1067.72	1699.68	1651.79	1575.25	1295.79	1243.33	1109.33	997.094	906.798	921.97
83.7	822.689	1077.1	1672.57	1688.93	1595.32	1330.89	1236.52	1131.69	942.029	919.389	892.249
83.65	899.36	1087.66	1725.74	1726.85	1546.65	1318.99	1254.42	1102.04	941.593	924.385	907.552
83.6	876.08	1051.3	1723.44	1698.4	1554.62	1289.11	1255.58	1099	970.305	934.227	928.226
83.55	837.755	1045.52	1733.85	1713.33	1544.81	1318.99	1251.18	1092.15	964.52	902.883	905.225
83.5	887.195	1082.1	1743.83	1677.5	1539.83	1316.58	1250.96	1129.81	985.995	904.902	921.659
83.45	876.311	1086.7	1748.46	1710.03	1562.71	1305.14	1236.49	1133.22	953.84	927.256	925.07
83.4	883.433	1066.29	1724.16	1643.22	1559.68	1325.32	1253.82	1109.24	982.151	919.292	915.06
83.35	838.135	1075.18	1694.85	1668.72	1545.9	1283.6	1253.61	1066.1	990.615	911.592	923.827
83.3	878.101	1082.21	1700.7	1663.98	1571.81	1290.97	1246.84	1111.18	982.115	940.364	914.071
83.25	823.99	1058.84	1701.92	1717.61	1574.86	1321.67	1267.72	1124.21	966.015	902.926	930.482
83.2	826.481	1090.74	1699.63	1700.31	1559.03	1322.03	1223.68	1149.38	968.178	902.092	943.791
83.15	906.473	1100.1	1706.84	1668.22	1535.74	1313.01	1265.61	1125.77	989.822	912.031	938.093
83.1	864.626	1075.42	1690.44	1673.69	1537	1318.81	1263.27	1087.89	1020.78	924.841	976.883
83.05	809.774	1065.51	1684.53	1692.69	1514.49	1291.37	1280.38	1137.25	962.41	935.992	915.594
83	908.754	1034.9	1671.95	1705.87	1555.83	1303	1258.16	1082.84	961.369	906.157	933.646
82.95	958.133	1076.04	1713.02	1650.9	1562.27	1294.76	1230.92	1088.55	957.364	876.406	935.885
82.9	895.508	1070.09	1715.22	1691.46	1544.96	1307.13	1243.83	1074.61	969.931	940.478	915.131
82.85	834.164	1083.54	1729.04	1687.78	1523.68	1315.79	1257.41	1089.3	975.022	926.044	919.818
82.8	880.962	1090.85	1715.05	1663.7	1550.6	1276.73	1235.87	1119.57	994.495	907.764	921.332
82.75	805.612	1076.32	1681.51	1719.41	1566.12	1264.26	1253.88	1088.49	983.005	910.96	910.429
82.7	802.961	1093.17	1690.8	1697.07	1602.23	1278.18	1270.31	1102.29	998.883	933.858	926.321
82.65	921.158	1077.42	1675.23	1744.51	1583.28	1286.29	1229.46	1096.53	964.529	944.64	885.276
82.6	924.56	1064.24	1679.24	1694.18	1518.62	1304.61	1241.76	1116.06	961.333	904.586	924.129
82.55	874.78	1074.55	1720.25	1736.89	1559.26	1300.05	1250.6	1074.52	945.251	895.85	902.204
82.5	887.245	1061.85	1708.07	1682.55	1513.33	1271.3	1264.03	1115.77	970.412	910.776	922.623
82.45	851.11	1086.24	1748.55	1751.57	1584.59	1281.37	1238.45	1119.54	976.517	893.181	910.294
82.4	925.65	1058.65	1686.48	1700.83	1511.26	1358.91	1235.31	1147.78	965.134	923.375	934.522
82.35	890.096	1068.51	1730.12	1712.26	1563.71	1329.92	1256.45	1106.49	990.267	911.162	921.268
82.3	841.587	1090.49	1731.36	1773.66	1569.85	1331.56	1265.47	1111.09	974.158	932.436	916.438
82.25	788.045	1081.37	1747.3	1739.65	1552.07	1323.13	1241.89	1118.16	1000.89	931.69	925.676
82.2	892.437	1056.95	1721.73	1705.39	1547.82	1300.28	1244.91	1110.97	972.058	906.333	901.319
82.15	917.857	1098.93	1778.26	1647.09	1506.71	1336.78	1237.54	1131.77	974.167	957.775	910.947
82.1	980.962	1078.88	1704.93	1692.96	1554.35	1292.66	1246.82	1132.91	1004.94	915.894	908.142
82.05	861.435	1033.72	1691.41	1712.73	1560.65	1295.3	1246.02	1119.9	1001.67	934.271	904.659
82	893.868	1064.25	1702.75	1674.28	1552.88	1313.66	1251.56	1117.99	987.277	923.437	930.027
81.95	805.032	1089.01	1704.79	1700.86	1574.64	1344.2	1281.6	1113.98	1010.8	915.517	937.973
81.9	925.84	1071.9	1700.97	1688.47	1576.14	1321.42	1283.61	1114.99	986.832	918.713	943.25
81.85	965.526	1050.72	1703.63	1699.5	1585.42	1282.34	1273.02	1116.38	994.112	908.669	904.117
81.8	890.436	1053.21	1728.63	1682.73	1554.67	1252.91	1183.15	1119.7	994.539	930.364	909.257
81.75	935.784	1140.71	1689.61	1701.94	1529.64	1287.24	1244.33	1135.58	975.075	928.775	934.706
81.7	996.659	1094.49	1725.24	1643.49	1520.77	1275.52	1266.82	1119.01	985.426	905.991	926.329
81.65	936.775	1074.4	1701.1	1750.96	1544.71	1311.21	1243.13	1127.67	1009.36	926.878	918.997
81.6	858.213	1091.43	1693.26	1688.8	1543.73	1336.07	1228.08	1122.29	986.458	919.248	921.683
81.55	912.575	1093.24	1740.87	1690.99	1552.65	1312.55	1243.87	1121.94	991.754	909.081	932.195
81.5	898.749	1088.73	1722.98	1727.31	1533.39	1303.96	1254.35	1114.87	990.347	929.302	946.661
81.45	839.086	1078.82	1695.7	1721.08	1595.97	1293.77	1266.7	1100.72	977.585	921.312	925.468
81.4	898.499	1061.02	1736.37	1692.86	1519.5	1300.58	1235.64	1125.62	1014.98	918.406	917.076
81.35	981.333	1098.58	1707.13	1694.47	1533.15	1316.82	1258.69	1087.74	985.613	952.858	922.448
81.3	840.656	1092.19	1705.9	1716.77	1549.94	1292.56	1228.05	1113.96	975.76	935.904	922.767
81.25	890.896	1073.32	1719.87	1709.62	1540.45	1309.37	1235.82	1100.3	970.901	915.21	921.627
81.2	848.289	1089.57	1761.98	1670.59	1564.15	1291.71	1278.91	1072.65	1014.64	937.915	899.964
81.15	850.82	1079.43	1751.05	1678.92	1552.8	1306.88	1231.74	1074.95	971.462	931.005	926.002
81.1	915.286	1076.65	1712.78	1685.91	1561.78	1278.14	1249.14	1111.62	996.319	919.521	925.723
81.05	889.416	1052.42	1735.29	1676.38	1536.31	1305.1	1243.43	1117.8	976.455	940.478	940.404
81	898.629	1067.59	1719.13	1695.3	1592.85	1286.56	1238.01	1119.79	980.62	920.039	927.365
80.95	836.435	1089.45	1736.76	1692.21	1592.01	1296.02	1239.25	1153.5	997.601	930.733	909.712
80.9	941.337	1104.52	1683.05	1712.15	1566.5	1311.48	1236.76	1117.19	977.994	936.554	925.445
80.85	950.81	1047.75	1725.33	1715.49	1563.36	1308.26	1263.46	1107.13	971.471	943.358	931.781
80.8	915.186	1053.55	1699.59	1716.44	1553.75	1348.29	1211.51	1121.1	1005.97	928.731	912.565
80.75	785.484	1082.2	1742.53	1750.2	1562.61	1327.77	1244.86	1090.14	974.621	920.364	914.103
80.7	905.612	1073.68	1735.93	1682.55	1577.05	1305.34	1250.69	1114.45	974.256	925.658	917.817
80.65	772.109	1102.95	1780.23	1703.22	1575.88	1326.63	1244.4	1121.69	979.712	927.993	938.723
80.6	783.673	1090.29	1728.12	1664.96	1566.03	1310.89	1262.52	1106.47	997.218	936.527	930.928
80.55	829.992	1104.73	1739.83	1679.62	1542.39	1292.15	1250.38	1079.93	991.976	919.538	924.241
80.5	816.797	1077.04	1734.9	1699.66	1488.35	1305.97	1250.79	1100.79	968.783	942.621	930.354
80.45	918.577	1086.59	1697.67	1688.02	1575.37	1296.29	1264.27	1108.93	973.055	930.557	929.653
80.4	897.989	1100.49	1736.86	1710.17	1591.94	1298.28	1257.73	1117.09	988.63	925.614	939.567
80.35	879.792	1076.86	1674.79	1661.4	1566.79	1313.37	1258.55	1113.12	1018.65	936.738	944.756
80.3	837.945	1075.34	1727.99	1701.85	1598.59	1319.65	1260.29	1127.59	974.666	919.406	927.413
80.25	899	1074.84	1725.09	1675.4	1577.54	1259.86	1263.89	1108.62	1003.01	935.351	907.472
80.2	820.368	1077.42	1733.57	1695.68	1600.09	1281.28	1223.14	1120.17	996.106	924.473	947.808
80.15	893.637	1081.16	1711.83	1677.54	1552.08	1279.41	1186.73	1110.4	1009.91	917.282	945.178
80.1	924.32	1091.47	1702.6	1703.68	1501.23	1300.42	1232.8	1150.03	1029.33	934.894	943.034
80.05	773.77	1046.33	1741.74	1685.03	1520.23	1307.13	1203.73	1139.47	999.221	947.467	927.692
80	846.629	1058.75	1717.58	1656.13	1581.94	1302.21	1241.07	1150.3	999.167	944.052	898.036
79.95	948.449	1075.07	1672.59	1688.09	1588.85	1331.83	1268.83	1121.37	989.395	926.58	918.08
79.9	813.635	1037.83	1714.32	1667.59	1586.03	1309.48	1233.51	1124.05	981.715	917.071	895.214
79.85	828.281	1048.34	1748.79	1697.51	1575.99	1294.21	1228.9	1109.28	970.42	924.894	908.62
79.8	810.394	1066.42	1772.42	1701.14	1537.47	1319.67	1278.2	1102.09	988.122	920.574	910.262
79.75	772.689	1067.8	1742.06	1686.28	1511.08	1298.79	1272.06	1127.69	1005.38	927.677	914.374
79.7	811.745	1083.66	1757.4	1708.63	1557.48	1330.82	1257.52	1118.01	1014.33	940.162	941.536
79.65	783.333	1054.45	1742.36	1716.23	1605.09	1328.43	1238.84	1124.01	991.113	948.846	928.521
79.6	787.055	1076.28	1780.22	1659.57	1571.72	1312.59	1257.94	1107.12	979.481	963.754	922.958
79.55	833.453	1064.01	1687.42	1684.52	1575.89	1319.03	1252.76	1120.19	1003.39	922.708	917.172
79.5	866.937	1069.45	1747.68	1690.16	1570.82	1298.21	1279.87	1127.89	959.776	914.779	928.935
79.45	866.857	1068.15	1700.27	1675.13	1553.74	1302.52	1271.26	1113.62	985.871	911.197	948.175
79.4	787.165	1061.56	1650.87	1702.14	1542.87	1314.16	1272.66	1134.75	981.634	924.736	912.987
79.35	947.529	1059.8	1706.17	1706.51	1524.68	1283.47	1242.65	1111.88	1023.14	940.663	906.659
79.3	814.756	1043.55	1705.72	1671.57	1529.79	1326.06	1279.06	1117.06	1024.92	914.621	936.571
79.25	804.252	1066.56	1658.84	1689.75	1551.76	1334.68	1247.67	1137.36	1015.92	943.894	923.643
79.2	906.883	1070.34	1738.32	1719.55	1598.66	1298.17	1251.02	1146.91	976.873	917.045	919.14
79.15	933.103	1063.85	1686.47	1678.61	1574.35	1301.73	1253.05	1135.19	970.545	929.784	921.738
79.1	858.563	1048.34	1707.99	1689.29	1578.5	1293.21	1232.7	1137.92	1004.94	913.849	947.96
79.05	910.304	1057.58	1727.05	1675.87	1589.1	1332.11	1240.44	1109.32	970.75	917.879	947.394
79	952.731	1063.87	1740.76	1745.28	1561.24	1313.4	1263.5	1107.82	943.427	927.361	921.308
78.95	923.549	1057.01	1724.54	1710.54	1571.38	1334.1	1279.93	1118.24	974.612	949.794	917.419
78.9	1013.2	1068.37	1706.94	1643.54	1564.03	1339.48	1276.64	1147.95	1003.42	929.424	947.474
78.85	859.754	1099.66	1771.49	1712.11	1613.54	1320.19	1256.4	1127.32	980.682	938.442	935.646
78.8	769.678	1097.26	1791.21	1730.4	1580.79	1317.18	1257.92	1126.53	965.276	946.387	912.963
78.75	833.323	1073.1	1756.63	1758.9	1556.35	1290.37	1267.49	1105.5	994.219	914.437	933.909
78.7	907.713	1047.53	1710.54	1700.57	1527.17	1286.47	1263.74	1104.69	993.24	904.665	916.877
78.65	868.377	1064.11	1779.08	1755.52	1562.08	1327.81	1299.48	1123.73	1025.16	925.991	908.692
78.6	808.163	1094.67	1736.28	1706.74	1595.65	1301.96	1266.58	1120.37	1015.81	927.554	920.336
78.55	859.934	1119.45	1788.34	1661.05	1539.77	1327.03	1267.74	1099.86	1007.84	917.747	911.465
78.5	870.708	1033.61	1790.32	1708.76	1594.68	1312.66	1266.69	1135.15	981.875	910.6	919.929
78.45	918.437	1083.01	1728.21	1718.24	1537.92	1325.79	1234.32	1134.74	1002.44	927.835	933.215
78.4	904.612	1079.11	1705.82	1727.58	1522.86	1305.28	1266.31	1106.91	1024.3	906.702	929.724
78.35	849.15	1080.8	1738.84	1664.12	1542.02	1301.6	1259.95	1110.43	1004.16	937.37	951.483
78.3	905.082	1061.35	1784.56	1660.57	1552.18	1314.58	1268.07	1150.54	980.228	945.966	952.614
78.25	849.26	1080.87	1747.17	1689.68	1514.32	1319.86	1281.94	1182.66	996.658	908.59	928.664
78.2	807.103	1082.83	1778.03	1707.29	1572.73	1308	1292.28	1144.22	1027.25	911.583	965.717
78.15	789.876	1093.09	1756.22	1717.38	1565.13	1316.85	1262.58	1147.51	993.916	930.943	955.372
78.1	854.752	1106.48	1763.76	1782.14	1585.85	1338.51	1227.42	1159.95	999.844	950.602	937.2
78.05	829.632	1088.69	1730.24	1724.47	1565.8	1336.02	1256.99	1097.45	975.173	962.437	936.905
78	815.776	1110.66	1728.2	1670.23	1570.23	1313.74	1262.13	1101.82	986.351	916.053	900.403
77.95	853.872	1062.63	1728.21	1730.58	1588.73	1308.02	1251.98	1137.77	1017.09	961.875	925.022
77.9	953.862	1050.8	1699.09	1693.82	1575.06	1319.19	1249.54	1121.79	1031.05	921.839	942.787
77.85	868.357	1080.39	1692.21	1679.15	1560.67	1310.99	1277.38	1150.61	1007.84	944.21	939.456
77.8	895.768	1091.77	1742.43	1684.37	1548.7	1362.41	1246.08	1122.65	970.928	938.485	932.761
77.75	915.436	1089.68	1758.95	1747.63	1563.4	1357.91	1236.3	1119.61	973.135	933.99	946.621
77.7	927.151	1115.54	1743.26	1718.03	1546.7	1290.34	1266.03	1130.07	981.083	947.52	903.264
77.65	764.846	1082.35	1769	1712.01	1578.58	1306.23	1252.61	1166.9	991.771	952.612	919.826
77.6	893.087	1086.8	1724.76	1681.55	1570.63	1345.99	1292.55	1112.85	1004.69	941.436	945.983
77.55	901.281	1068.63	1765.99	1680.82	1530	1384.82	1264.42	1139.14	990.356	957.441	945.904
77.5	808.323	1086.84	1799.54	1730.35	1564.19	1335.51	1271.66	1153.24	1004.33	969.382	946.063
77.45	893.717	1099.5	1763.56	1702.2	1611.96	1343.91	1269.94	1122.49	1023.7	943.56	921.786
77.4	863.065	1086.9	1769.29	1728.92	1596	1322.92	1288.69	1127.77	1013.75	970.269	952.726
77.35	914.666	1117.14	1731.87	1718.31	1579.92	1327.71	1254.22	1148.49	984.189	961.436	984.462
77.3	843.387	1101.66	1734.24	1743.53	1587.62	1350.51	1250.79	1127.1	999.648	949.294	944.66
77.25	828.381	1095.62	1827.18	1735.86	1588.81	1333.45	1238.83	1133.79	1021.53	964.492	958.137
77.2	851.271	1118.97	1779.64	1742.81	1561.93	1358	1265.33	1127.57	1005.94	962.885	963.501
77.15	864.306	1101.52	1727.93	1751.57	1579.54	1354.68	1252.37	1167.41	1053.29	985.616	971.87
77.1	949.88	1087.24	1751.1	1724.48	1539.95	1317.99	1271.05	1138.59	1028.21	990.042	966.036
77.05	858.814	1091.41	1762.07	1715.49	1563.06	1362.59	1300.75	1141.19	1044.88	971.797	964.856
77	796.269	1069.92	1770.9	1734.01	1584.51	1323.04	1296.04	1142.82	1025.38	971.788	954.041
76.95	788.185	1063.9	1775.31	1757.82	1627.25	1362.67	1325.84	1162.04	979.009	952.481	959.548
76.9	853.381	1056.57	1768.05	1739.39	1624.93	1337.05	1272.55	1177.75	1026.02	956.081	942.014
76.85	813.275	1105.34	1779.91	1721.35	1601.44	1341.77	1308.3	1165.48	1040.58	1011.49	976.676
76.8	860.354	1093.26	1734.8	1709.56	1574.96	1352.91	1313.76	1129.43	1045.11	973.763	989.276
76.75	1012.44	1088.36	1707.75	1767.67	1589.72	1316.2	1261.29	1157.94	1034.42	967.222	967.949
76.7	783.643	1101.55	1757.58	1737.79	1637.42	1349.62	1307.9	1166.39	1044.94	967.6	958.839
76.65	774.31	1115.96	1801.84	1703.97	1605.04	1321.42	1334.11	1145.26	1038.59	956.107	981.8
76.6	825.51	1102.43	1799.23	1756.3	1630.45	1341.06	1306.75	1170.08	1042.6	966.687	963.382
76.55	871.078	1122.66	1778.44	1719.97	1601.38	1342.95	1283.61	1165.21	1043.63	1000.75	940.356
76.5	890.906	1128.07	1781.46	1794.64	1616.7	1379.33	1276.21	1182.82	1069.26	964.193	959.333
76.45	931.593	1083.35	1720.94	1767.76	1597.96	1357.9	1323.68	1141.32	1077.38	970.497	975.624
76.4	894.188	1077.47	1777.78	1751.59	1597.31	1331.79	1313.9	1183.37	1060.11	964.404	999.263
76.35	884.014	1088.85	1771.74	1759.5	1585.93	1363.27	1327.42	1179.92	1062.84	1003.43	1007.08
76.3	913.725	1073.3	1796.06	1786.42	1611.89	1359.93	1345.65	1201.42	1048.66	999.743	996.664
76.25	971.128	1094.35	1743.77	1755.36	1631.9	1350.19	1310.34	1196.9	1035.5	1032.65	1006.83
76.2	940.476	1099.75	1739.51	1770.21	1662.55	1364.98	1309.47	1177.01	1059.24	1019.84	991.301
76.15	870.338	1102.21	1764.21	1765.3	1637.98	1370.4	1326.03	1202.21	1056.75	1019.61	1001.76
76.1	870.558	1106.23	1737.42	1800.29	1653.34	1399.86	1322.99	1168.37	1076.13	1031.84	972.818
76.05	808.103	1101.97	1749.65	1820.97	1714.99	1393.27	1288.65	1217.32	1059.04	1006.35	994.855
76	838.115	1105.52	1759.78	1808.74	1650.49	1404.91	1335.34	1170.63	1079.45	1022.42	1023.32
75.95	848.599	1109.33	1768.4	1783.68	1643.39	1417.93	1299.36	1172.91	1072.44	1021.92	1034.4
75.9	853.061	1092.35	1806.86	1735.52	1680.91	1426.58	1321.61	1184.52	1062.94	1021.76	1016.58
75.85	916.987	1079.54	1798.84	1761.08	1684.54	1424.47	1348.93	1161.12	1082.63	1008.08	1007.62
75.8	844.538	1086.66	1817.56	1770.21	1631.97	1379.78	1332.64	1189.88	1068.12	1025.42	1028.95
75.75	866.507	1103.52	1802.41	1778.31	1667.63	1350.78	1318.04	1214.71	1002.14	1020.55	1020.6
75.7	876.371	1078.08	1756.79	1782.21	1628.66	1393.15	1325.73	1196.9	1080.58	1017.17	1015.08
75.65	869.918	1111.8	1814.43	1767.69	1661.82	1410.9	1345.22	1183.29	1077.51	1013.05	1025.39
75.6	852.391	1110.48	1754.19	1771.72	1648.51	1437.55	1334.93	1192.03	1091.19	1038.25	998.84
75.55	936.114	1129.34	1797.09	1718.39	1625.89	1406.4	1343.78	1221.05	1103.35	1037.6	1010.33
75.5	895.038	1139.18	1789.18	1779.07	1641.78	1409.87	1350.47	1209.11	1088.61	1030.47	1051.86
75.45	1023.09	1133.01	1763.82	1814.09	1607.4	1402.69	1331.2	1173.9	1083.12	1021.32	1035.92
75.4	911.755	1120.88	1830.3	1773.59	1638.13	1384.95	1378.22	1233.15	1049.77	1008.01	1030.65
75.35	767.727	1110.99	1808.99	1746.75	1676.48	1404.28	1325.39	1175.88	1081.12	1005.44	1029.47
75.3	844.998	1099.46	1811.74	1789.42	1679.67	1407.14	1333.67	1190.95	1068.28	1014.44	1009.34
75.25	906.383	1103.87	1846.11	1792.05	1621.78	1439.97	1334.33	1234.24	1076.61	1021.25	1021.63
75.2	816.887	1090.68	1865.4	1767.93	1654.65	1461.77	1367.67	1215.94	1056.27	1079.2	1028.77
75.15	847.569	1105.73	1838.55	1779.91	1660	1403.49	1310.13	1184.03	1075.41	1010.65	1016.61
75.1	982.803	1078.26	1766.25	1783.79	1640.49	1401.9	1307.69	1186.66	1072.56	991.701	1048.83
75.05	923.069	1124.67	1805.21	1797.74	1618.51	1383.71	1306.29	1204.2	1090.53	994.396	1035.58
75	910.544	1113.59	1768.3	1761.97	1647.26	1388.6	1334	1183.42	1071.48	987.469	1017.46
74.95	964.936	1139.32	1773.88	1738.57	1649.89	1418.39	1362.27	1176.77	1089.74	965.264	990.543
74.9	863.375	1103.78	1807.94	1778.28	1644.29	1367.08	1357.27	1200.61	1094.37	1034	999.661
74.85	850.86	1111.28	1840.5	1798.68	1643.3	1382.8	1300.05	1203.24	1091.7	1017.24	995.485
74.8	916.006	1096.37	1792.01	1759.61	1627.45	1381.78	1316.76	1227.01	1091	1013.82	1020.89
74.75	856.953	1099.84	1803.36	1787.54	1615.49	1411.15	1360.36	1208.86	1100.86	1028.88	975.496
74.7	801.521	1112.98	1819.04	1818.61	1685.85	1385.07	1312.11	1175.59	1071.82	1017.43	966.594
74.65	856.172	1111.47	1819	1776.11	1659.63	1396.53	1320.17	1197.71	1045.29	1034.13	1011.82
74.6	909.994	1123.62	1757.34	1768.06	1714.49	1406.25	1313.96	1186.34	1033.04	983.86	1000.03
74.55	867.447	1113.69	1735.3	1784.48	1659.76	1386.4	1325.13	1200.91	1051.1	989.146	973.902
74.5	961.525	1116.05	1838.46	1788.98	1674.02	1375.14	1350.48	1198.06	1043.69	981.569	1024.22
74.45	940.066	1104.98	1859.99	1779.04	1658.98	1367.52	1361.35	1165.15	1041.24	994.704	985.706
74.4	811.605	1104.12	1853.16	1760.01	1626.61	1400.21	1315.03	1176.43	1056.66	991.183	984.319
74.35	813.555	1122.47	1803.08	1803.72	1645.55	1405.78	1298.66	1212.66	1033.96	980.91	978.62
74.3	761.004	1105.65	1795.85	1761.8	1639.95	1366.16	1340.01	1185.22	1019.22	998.286	991.986
74.25	932.273	1157.73	1788.22	1712.48	1638.92	1370.36	1333.1	1187.75	1068.43	968.416	981.784
74.2	897.809	1149.31	1823.34	1754.18	1647.62	1377.62	1316.05	1216.98	1046.95	978.189	1003.22
74.15	867.477	1097.86	1774.26	1771.34	1674.26	1374.92	1331.75	1175.23	1032.56	968.68	1002.93
74.1	707.583	1139.87	1857.86	1781.66	1647.12	1363.07	1320.68	1158.31	1033.92	1005.42	1002.18
74.05	827.681	1126.53	1849.8	1753.59	1614.33	1394.52	1322.85	1164.41	997.663	983.263	1007.71
74	873.399	1094.76	1780.96	1776.65	1627.71	1364.96	1287.25	1173.99	1032.09	943.692	1003.52
73.95	901.751	1081.27	1793.43	1769.26	1639.45	1359.19	1318.14	1147.48	1008.91	993.079	964.043
73.9	962.645	1078.04	1762.7	1786.99	1625.02	1343.77	1295.87	1159.92	1014.37	979.233	994.76
73.85	942.317	1077.63	1758.07	1768.43	1627.18	1381.29	1306.64	1172.76	1020.96	958.978	981.633
73.8	863.675	1088.25	1746.78	1743.21	1617.08	1369.57	1334.75	1164.06	1044.42	930.127	967.351
73.75	936.525	1075.39	1750.24	1752.49	1645.05	1345.08	1308.71	1137.15	1029.77	1000.97	978.27
73.7	833.924	1111.97	1768.68	1776.76	1629.6	1358.96	1299.03	1196.48	1011.61	973.175	989.053
73.65	870.548	1141.65	1810.63	1794.35	1621.12	1350.34	1341.6	1138.62	997.85	960.585	977.441
73.6	863.375	1088.61	1809.1	1810.53	1642.35	1349.69	1327.55	1120.08	1045.23	955.124	966.036
73.55	895.608	1122.04	1842.15	1744.03	1597.68	1346.59	1317.9	1134.33	1032.93	925.614	945.545
73.5	877.371	1120.48	1787.12	1808.15	1599.7	1331.58	1289.39	1177.74	1040.71	965.387	968.897
73.45	819.978	1125.1	1765.78	1781.42	1609.17	1383.77	1274.54	1156.84	1045.31	971.191	955.475
73.4	835.214	1092.48	1705.31	1755.57	1609.4	1366.82	1224.72	1138.97	1031.52	959.733	964.8
73.35	823.099	1083.65	1750.35	1765.8	1629.64	1358.55	1241.8	1141.13	1014.82	936.721	960.026
73.3	912.355	1040.98	1804.04	1800.62	1594.02	1336.3	1240.73	1159.16	1010.19	943.481	948.032
73.25	818.037	1054.11	1798.92	1749.03	1614.8	1382.54	1307.48	1145.4	1007.08	955.993	948.207
73.2	865.666	1070.26	1832.03	1759.95	1610.42	1345.88	1302.63	1162.88	1011.29	958.302	970.419
73.15	822.769	1109.34	1749.41	1728.76	1564.87	1336.44	1288.63	1170.02	1007.13	959.549	937.702
73.1	864.706	1110.17	1727.14	1736.08	1579.6	1345.64	1232.91	1124.7	1045.3	946.572	961.708
73.05	836.204	1096.61	1794.57	1770.01	1614.17	1329.12	1259.24	1140.43	1045.09	941.716	963.174
73	851.921	1098.53	1780.17	1753.59	1625.61	1355.02	1300.16	1135.91	1018.31	954.386	963.214
72.95	896.619	1077.13	1754.04	1784.73	1627.49	1363.89	1275.51	1111.91	990.161	913.796	973.041
72.9	890.606	1065.28	1785.97	1735.57	1610.61	1345.95	1323.25	1104.5	1033.57	921.452	952.933
72.85	942.497	1108.34	1798.49	1699.78	1638.41	1333.62	1292.14	1130.29	991.718	950.259	951.905
72.8	876.921	1084.25	1777.56	1757.92	1616.15	1352.71	1275.39	1111.6	998.669	944.245	950.98
72.75	848.239	1128.25	1770.33	1755.73	1622.88	1374.03	1265.42	1170.69	983.628	948.398	964.625
72.7	830.422	1100.05	1815.15	1775.78	1612.68	1361.78	1306.83	1148.41	993.747	938.898	946.995
72.65	822.799	1115.61	1757.49	1774.66	1646.66	1346.33	1320.54	1140.59	1015.06	964.782	956.009
72.6	850.05	1082.84	1783.52	1771.55	1639.44	1331.34	1298.21	1130.54	1020.35	947.573	932.386
72.55	875.3	1082.68	1774.24	1798.78	1617.36	1349.87	1280.75	1142.44	988.692	948.266	958.807
72.5	919.718	1102.83	1757.45	1750.58	1661.53	1313.32	1277.58	1122.03	1051.46	938.354	947.681
72.45	777.411	1074.99	1769.13	1754.99	1615.45	1334.36	1290.65	1171.4	1016.63	955.721	956.798
72.4	936.595	1116.89	1785.02	1772.32	1596.01	1366.86	1274.96	1141.69	1002.47	992.57	942.899
72.35	867.787	1097.71	1761.54	1772.28	1586.17	1354.99	1267.65	1121.47	1016.79	973.079	942.668
72.3	794.018	1066.15	1730.23	1750.77	1652.52	1345.46	1281.67	1119.82	1012.4	939.715	954.455
72.25	782.903	1124.12	1797.43	1796.5	1597.94	1348.67	1278.51	1162.23	1031.06	953.684	969.853
72.2	843.898	1114.85	1817.31	1762.58	1619.3	1365.15	1280.83	1121.57	1014.78	965.124	949.896
72.15	884.924	1062.75	1787.15	1768.33	1615.44	1351.3	1296.43	1154.15	1018.36	963.192	964.418
72.1	815.626	1100.71	1850.01	1746.1	1612.1	1345.8	1286.01	1126.15	1010.71	937.326	1000.2
72.05	859.134	1109.73	1832.28	1787.17	1614.67	1340.04	1278.87	1129.52	1027.18	976.292	946.422
72	944.968	1111.7	1795.71	1767.06	1653.2	1352.96	1313.39	1163.74	1021.94	946.712	954.718
71.95	915.236	1102.6	1788.47	1761.36	1701.37	1375.6	1327.49	1185.03	1006	934.394	948.35
71.9	933.133	1088.85	1772.35	1784.84	1626.21	1377.16	1303.44	1149.07	992.528	949.943	971.105
71.85	861.845	1049.55	1753.33	1768.51	1627.66	1360.29	1277.09	1182.57	1002.18	956.678	937.344
71.8	770.298	1052.76	1751.57	1756.19	1612.4	1365.85	1262.87	1128.42	1038.43	965.106	942.58
71.75	802.151	1082.72	1757.13	1742.87	1594.7	1399.23	1285.93	1123.07	1016.11	940.347	948.709
71.7	832.203	1086.15	1823.54	1753.58	1574.49	1348.79	1256.81	1154.7	1033.32	937.335	969.861
71.65	961.335	1107.32	1782.49	1814.75	1642.75	1386.16	1288.53	1166.39	1007.88	919.371	969.622
71.6	874.85	1110.23	1801.81	1804.09	1639.61	1383.75	1280.85	1144.66	981.572	923.41	953.969
71.55	850.67	1090.11	1800.93	1756.52	1648.49	1361.59	1298.02	1138.78	1020.96	945.404	957.635
71.5	835.624	1113.15	1832.27	1741.46	1638.74	1393.84	1321.29	1131.96	1059.12	972.622	964.179
71.45	846.939	1084.97	1794.67	1808.65	1625.35	1342.93	1283.26	1145.54	1025.56	973.228	962.322
71.4	766.927	1100.8	1801.29	1766.77	1647.37	1355.45	1295.84	1150.92	1012.79	958.855	961.796
71.35	794.468	1093.39	1788.36	1792.64	1691.84	1338.14	1323.72	1165	986.69	955.94	972.571
71.3	894.798	1079.61	1799.91	1789.61	1644.1	1352.92	1303.2	1179.29	1021.05	907.088	945.513
71.25	829.302	1084.46	1817.56	1769.33	1566.71	1362.14	1319.05	1173.27	1029.57	914.648	946.047
71.2	868.527	1121.71	1840.23	1768.44	1612.44	1407.34	1266.09	1179.64	1009.72	948.793	963.82
71.15	784.924	1093.13	1810.62	1799.85	1637.64	1349.38	1327.86	1181.99	1012.56	953.78	933.303
71.1	861.054	1091.53	1820.81	1789.86	1619.06	1393.04	1376.92	1171	1020.69	968.056	960.473
71.05	860.164	1101.26	1852.3	1791.37	1608.74	1398.96	1291.18	1200.73	998.037	966.678	975.751
71	767.307	1094.92	1814.59	1781.46	1589.03	1422.38	1319.69	1190	1003.14	926.782	949.092
70.95	735.844	1087.03	1827.34	1813.55	1630.87	1389.77	1301.59	1136.51	1005.24	961.199	963.262
70.9	787.505	1094.87	1799.91	1774.61	1628.85	1352	1314.46	1135.52	1028.09	953.692	982.47
70.85	722.239	1107.15	1833.14	1742.46	1670.52	1363.8	1352.81	1158.16	991.852	964.237	983.673
70.8	854.082	1113.55	1816.33	1809.37	1663.86	1397.25	1283.67	1180.25	1009.52	962.929	990.631
70.75	886.575	1096.69	1848.91	1789.95	1672.19	1409.44	1310.86	1165.06	1026.62	944.034	949.076
70.7	861.265	1110.93	1829.34	1779.65	1663.62	1360.83	1319.15	1132.85	1051.38	970.243	954.344
70.65	897.959	1151.76	1808.49	1850.72	1656.17	1392.87	1341.39	1190.73	1052.59	988.11	960.568
70.6	856.923	1115.71	1833.74	1853.18	1651.01	1369.12	1314.51	1185.36	1040.53	983.79	968.714
70.55	869.998	1097.89	1806.3	1800.52	1625.52	1359.14	1312.21	1158.9	1028.6	942.393	969.917
70.5	775.97	1078.01	1835.05	1844.73	1656.77	1376.69	1293.22	1175.66	1030.45	951.673	977.138
70.45	780.652	1092.5	1805.43	1765.95	1643.57	1396.08	1326.91	1150.16	1000.43	1007.92	961.573
70.4	768.697	1100	1814.06	1796.79	1615.31	1391.81	1339.96	1155.17	1010.14	1015.69	982.135
70.35	776.441	1122.37	1827.58	1831.31	1643.48	1377.97	1306.13	1179.98	1039.55	966.739	978.174
70.3	844.318	1098.42	1781.68	1795.41	1615.92	1382.77	1316.84	1172.49	1056.78	988.119	970.85
70.25	833.123	1126.74	1816.21	1848.04	1679.96	1389.67	1322.55	1196.13	1049.04	945.228	992.408
70.2	865.576	1101.93	1876.49	1851.11	1664.47	1394.39	1335.78	1175.02	1037.38	982.579	984.47
70.15	829.752	1117.96	1867.55	1812.46	1677.27	1382.57	1348.46	1166.58	1023.29	951.541	947.984
70.1	820.218	1122.82	1864.05	1773.88	1661.94	1397.52	1342.38	1150.16	1049.73	953.824	961.844
70.05	868.177	1089.11	1838.06	1767.63	1636.67	1376.53	1373.77	1195.48	1053.02	966.625	983.849
70	872.349	1139.35	1840.98	1854.85	1651.78	1404.84	1385.87	1163.14	1022.41	1009	954.288
69.95	809.034	1109.23	1871.34	1810.87	1675.63	1387.11	1361.33	1184.93	1057.95	989.734	973.296
69.9	832.823	1108.63	1901.55	1830.46	1688.33	1367.06	1391.81	1162.7	1038.89	993.15	948.581
69.85	776.661	1100.21	1852.75	1829.18	1702.83	1362.99	1368.68	1177.95	1032.32	987.89	953.164
69.8	843.187	1092.28	1869.21	1829.94	1691.82	1411.35	1312.57	1171.4	1062.96	1017.81	962.904
69.75	829.852	1150.56	1868.38	1842.36	1669.62	1446.15	1345.57	1174.55	1056.58	981.305	967.199
69.7	849.77	1151.92	1919.86	1869.75	1682.23	1412.52	1361.68	1194.71	1036.73	982.289	972.244
69.65	878.571	1153.82	1841.53	1834.45	1707.88	1392.87	1348.01	1209.08	1043.61	989.199	989.619
69.6	780.762	1118.15	1844.05	1833.06	1708.75	1460.57	1355.72	1188.22	1057.54	975.721	949.873
69.55	847.019	1113.51	1868.14	1869.74	1686.48	1398.96	1380.78	1216.05	1045.92	1011.82	961.086
69.5	838.605	1125.73	1837.97	1939.95	1719.31	1403.65	1373.59	1175.24	1051.34	1025.77	967.215
69.45	780.142	1097.24	1883.47	1898.04	1714.42	1410.13	1305.73	1227.32	1064.39	1000.3	988.2
69.4	758.233	1131.94	1890.2	1870.66	1741.8	1389.31	1327.2	1179.38	1060.82	992.755	1021.06
69.35	886.485	1146.11	1896.25	1929.26	1681.63	1443.84	1330.98	1166.53	1058.79	975.906	996.393
69.3	872.069	1131.55	1890.23	1867.84	1666.76	1419.07	1310.08	1197.24	1053.22	998.005	997.74
69.25	872.009	1128.41	1878.43	1863.59	1694.97	1409.13	1351.86	1237.71	1070.01	1001.32	984.869
69.2	836.335	1154.33	1854.63	1877.43	1710.22	1420.92	1343.78	1200.69	1083.04	1000.24	1014.84
69.15	776.911	1124.96	1896.1	1850.26	1734.34	1428.42	1358.73	1216.68	1063.97	967.038	1021.19
69.1	812.895	1121.15	1935.56	1855.4	1718.78	1439.24	1365.78	1209.86	1066.68	953.982	987.308
69.05	845.208	1131.93	1927.71	1921.99	1758.97	1449.67	1351.07	1211.79	1082.95	975.107	1006
69	822.109	1123.05	1953.77	1894.98	1762.71	1425.41	1396.81	1255.99	1063.11	988.962	1009.62
68.95	912.585	1170.69	1938.58	1847.21	1749.53	1465.36	1373.8	1223.43	1058.41	989.058	985.682
68.9	973.93	1161.42	1895.93	1893	1762.81	1408.66	1384.97	1185.14	1058.29	1007.81	997.39
68.85	786.345	1150.55	1912.97	1893.73	1737.43	1444.04	1346.55	1221.68	1081.61	1026.75	973.217
68.8	794.818	1135.39	1904.09	1957.37	1707.54	1470.71	1326.95	1197.78	1100.26	1012.11	1014.05
68.75	946.208	1123.73	1897.68	1925.57	1708.82	1500.97	1398.11	1192.68	1042.68	996.723	993.939
68.7	878.721	1161.32	1986.94	1905.68	1759.83	1441.44	1391.39	1206.62	1039.21	1007.68	1007.41
68.65	872.089	1161.65	1953.93	1896.27	1765.39	1462.85	1402.92	1216.77	1103.79	1001.31	1012.07
68.6	829.302	1157.24	1891.97	1889.52	1764.18	1487.97	1374.1	1229.13	1083.18	1011.61	1008.87
68.55	872.579	1166.74	1933.95	1907.18	1697.4	1464.87	1369.1	1211.87	1069.24	1034.37	1014.25
68.5	881.623	1179.8	1971.45	1950.46	1751.76	1451.49	1347.19	1207.35	1089.77	1019.49	1006.38
68.45	879.092	1145.16	1961.11	1954.07	1705.18	1459.48	1368.45	1262.27	1069.36	1018.54	996.84
68.4	869.038	1111.92	1914.77	1921.29	1761.27	1490.38	1416.85	1259.74	1068.96	1024.2	1004.59
68.35	882.833	1171.63	1944.95	1933.91	1748.55	1476.11	1387.27	1262.37	1079.4	1008.69	1019.02
68.3	817.357	1145.58	1963.38	1981.9	1717.74	1449.17	1403.63	1240.19	1100	1019.86	1034.27
68.25	843.187	1173.04	1989.58	1904.87	1738.36	1495.64	1450.77	1245.96	1116.75	1034.12	1011.44
68.2	874.41	1164.6	1928.82	1916.33	1744.72	1497.89	1396.08	1258.68	1073.3	1031.41	1032.52
68.15	798.569	1139.09	1954.91	1955.99	1773.64	1477.71	1384.52	1248.13	1059.43	1035.76	1037.99
68.1	893.127	1122.62	1933.01	1984.2	1827.88	1459.38	1418.41	1247.06	1059.12	1019.87	1024.63
68.05	918.257	1176.31	1955.22	1986.99	1782.78	1485.61	1421.58	1264.5	1103.14	1018.65	1000.71
68	848.149	1211.05	1953.94	1925.42	1777.12	1506.74	1435.71	1244.28	1113.63	1035.24	1031.93
67.95	825.87	1166.1	1953.86	1971.21	1806.02	1485.54	1409.91	1198.19	1122.94	1030.63	1052.76
67.9	857.833	1202.53	1977.99	1960.65	1830.4	1476.34	1423.9	1240.54	1096.34	1008.98	1037.65
67.85	885.104	1165.26	1969.43	1950.72	1804.09	1487.87	1420.86	1274.77	1063.51	1028.53	1011.98
67.8	898.549	1247.38	1986.55	1979.62	1839.48	1492.45	1408.54	1285.73	1099	1027.4	1021.63
67.75	825.92	1145.78	1957.84	1981.52	1811.72	1501.14	1399.17	1283.84	1110.68	1035.56	1026.25
67.7	886.234	1178.83	2002.56	1972.63	1803.73	1485.07	1422.83	1277.29	1084.63	1048.38	1021.86
67.65	838.365	1218.18	2007.79	1991.91	1831.06	1495.39	1457.16	1266.65	1099.03	1049.92	1050.17
67.6	877.811	1167.13	1975.76	1965.3	1790.1	1503.77	1458.15	1258.43	1114.02	1058.39	1040.46
67.55	859.324	1204.51	1989.36	1979.76	1783.4	1508.19	1428.86	1279.56	1114.78	1051.69	1048.39
67.5	836.795	1219.49	2032.75	1992.64	1845.23	1511.49	1434.2	1280.64	1129.6	1009.52	1054.27
67.45	928.111	1169.67	2009.88	2003.31	1864.16	1478.29	1460.28	1260.93	1115.77	1019.81	1058.95
67.4	834.884	1187.2	2030.12	2045.27	1813.22	1501.95	1415.9	1273.13	1098.52	1065.76	1048.84
67.35	925.23	1163.48	1997.75	2013.12	1814.63	1532.12	1423.68	1305.14	1138.05	1076.64	1046.24
67.3	839.926	1215.58	2034.98	2024.82	1810.63	1530.18	1486.41	1301.25	1126.31	1046.84	1066.25
67.25	830.822	1198.6	2024.67	2024.86	1893.67	1501.92	1460.59	1330.42	1121.88	1088.63	1067.73
67.2	838.866	1201.65	2089.81	2038.47	1861.7	1531.93	1452.16	1267.31	1145.35	1030.29	1048.09
67.15	912.605	1191.31	2042.66	2041.56	1854.88	1504.24	1443.23	1287.53	1145.23	1067.75	1051.25
67.1	880.892	1194.64	2025.12	2066.47	1858.34	1524.83	1420.79	1302.01	1128.03	1095.63	1059.74
67.05	837.915	1193.91	2052.68	2074.26	1886.14	1493.96	1460.17	1293.71	1140.26	1076.23	1051.55
67	824.85	1197.35	2026.19	2056.27	1900.51	1560.34	1450.59	1307.96	1130.84	1060.11	1042.28
66.95	824.9	1215.5	2029.16	1981.24	1907.81	1535.82	1425.96	1307.44	1164.98	1049.85	1065.66
66.9	932.093	1238.73	2067.6	2000.54	1918.66	1507.07	1468.13	1261.62	1151.18	1035.53	1051.98
66.85	901.591	1239.14	2069.89	2031.28	1862.05	1511.32	1463.14	1317.95	1134.67	1065.71	1075.53
66.8	996.539	1202.08	2083.34	2056.26	1841.34	1502.34	1499.51	1300.24	1127.08	1072.59	1051.22
66.75	927.601	1286.12	2090.44	2036.33	1894.92	1546.63	1467.25	1289.56	1105.37	1074.48	1041.15
66.7	912.815	1229.81	2100.57	2059.51	1894.85	1553.16	1487.8	1312.2	1144.33	1052.63	1095.8
66.65	905.132	1225.95	2102.93	2120.97	1887.61	1538.5	1492.79	1291.33	1183.58	1051.33	1077.21
66.6	952.821	1226.47	2099.62	2096.81	1907.87	1566.79	1459.19	1302.07	1155.21	1108.48	1084.53
66.55	926.551	1235.7	2154.81	2121.21	1859.78	1582.6	1483.36	1317.97	1133.42	1099.19	1097.29
66.5	790.656	1248.34	2134.84	2055.55	1888.48	1587.73	1492.96	1307.11	1163.74	1096.79	1083.21
66.45	839.956	1217.8	2067.33	2101.32	1923.38	1576.89	1484.5	1301.92	1182.37	1134.02	1117.49
66.4	877.491	1215.77	2041.91	2124.01	1920.73	1578.52	1484.49	1316.59	1179.28	1124.43	1076.36
66.35	869.768	1246.3	2105.95	2130.86	1923.4	1537.45	1451.15	1334.46	1141.42	1112.05	1120.4
66.3	891.937	1250.32	2161.24	2081.55	1905.35	1622.46	1474.7	1340.37	1153.69	1098.88	1069.65
66.25	980.112	1250.02	2200.68	2104.98	1952.53	1603.68	1443.33	1344.7	1167.81	1070.63	1086.05
66.2	941.216	1257.36	2102.58	2100.95	1922.62	1586.63	1495.23	1353.88	1194.14	1073.19	1088.34
66.15	995.358	1238.75	2057.01	2207.38	1958.82	1601.37	1490.92	1331.37	1173.38	1068.03	1124.38
66.1	956.743	1229.11	2044.06	2193.33	1953.79	1638.25	1561.7	1331.43	1167.58	1109.62	1116.65
66.05	879.022	1255.43	2157.47	2144.13	1966.54	1645.43	1544.47	1333.26	1182.46	1112.65	1095.78
66	1018.89	1294.15	2180.9	2207.57	1966.19	1635.81	1601.92	1368.45	1208.4	1127.27	1124.81
65.95	962.825	1282.69	2155.34	2146.93	1941.05	1593.28	1572.02	1353.62	1186.1	1135.51	1105.63
65.9	894.338	1286.6	2133.13	2158.56	1944.78	1621.56	1568.63	1371.16	1179.91	1135.93	1086.87
65.85	967.187	1263.87	2192.39	2097.47	1931.36	1624.18	1516.39	1328.95	1183.89	1121.94	1103.14
65.8	884.174	1238.71	2191.03	2183.62	1962.28	1625.89	1537.02	1374.81	1201.64	1130.5	1132.25
65.75	935.164	1285.92	2223.69	2177.05	1960.01	1646.03	1559.78	1384.45	1227.74	1121.72	1116.72
65.7	880.712	1281.99	2222.51	2183.1	1988.98	1609.69	1543.55	1354.1	1213.51	1104.63	1175.32
65.65	893.838	1292.13	2205.17	2185.02	2004.61	1647.54	1573.2	1384.6	1199.28	1118.19	1124.51
65.6	897.439	1282.87	2227.42	2162.85	2001	1675.75	1567.69	1398.07	1215.54	1164.55	1128.26
65.55	906.673	1288.03	2233.51	2179.63	1974.54	1609.91	1551.12	1348.34	1196.16	1140.36	1125.65
65.5	840.456	1279.65	2184.36	2195.18	1956.89	1655.28	1565.12	1390.16	1216.13	1113.57	1125.36
65.45	921.999	1285.85	2206.09	2173.54	2027.53	1681.6	1568.97	1381.98	1176.29	1138.38	1175.34
65.4	885.114	1343.17	2239.83	2181.34	2053.55	1676.7	1551.21	1399.5	1218.51	1123.26	1128.44
65.35	1001.93	1303.01	2226.97	2186.96	2060.91	1739.44	1528.28	1394.59	1239.51	1145.75	1172.12
65.3	978.191	1270.08	2245.27	2189.08	2039.27	1690.43	1583	1381.42	1212.45	1128.25	1140.27
65.25	917.777	1296.76	2243.68	2210.75	2030.71	1668.79	1572.81	1386.18	1186.69	1140.28	1128.24
65.2	836.345	1293.67	2229.6	2231.23	2036.9	1667.53	1574.34	1379.18	1233.63	1137.98	1125.29
65.15	901.18	1315.09	2275.27	2197.45	2022.03	1644.84	1636.8	1417.89	1213.03	1172.72	1129.98
65.1	902.261	1345.84	2233.28	2234.64	2012.54	1644.16	1586.95	1393.19	1205.08	1172.52	1114.01

## Sheet: Figure 2b
Time (seconds)	Si/Al ratio	Depth (nm)
0	987.289	0
360	481.371	39.6
1260	174.734	138.6
1860	160.199	204.6
2460	134.199	270.6
3060	113.438	336.6
3660	109.936	402.6
4660	80.5274	512.6
5860	72.7245	644.6
7060	70.505	776.6
8260	74.4731	908.6

## Sheet: Figure 4a4b
HZSM-5_C1 OX		HZSM-5_C1 MX		HZSM-5_C1 PX			HZSM-5_T OX		HZSM-5_T MX		HZSM-5_T PX
Retention time	Signal	RetensionRetention	Signal	Retention time	Signal		Retention time	Signal	Retention time	Signal	Retention time	Signal
0.00166	42.6698	0.00166	15.3553	1.03333e-06	36.6267		1.03333e-06	22.6848	6.23333e-06	15.0053	6.23333e-06	13.0622
0.00333	42.659	0.00333	15.3559	0.00167	36.627		0.00167	22.6702	0.00167	14.9995	0.00167	13.0594
0.005	42.6467	0.00499	15.3591	0.00333	36.6288		0.00333	22.6589	0.00334	14.9952	0.00334	13.0576
0.00666	42.6339	0.00666	15.3659	0.005	36.6213		0.005	22.6536	0.00501	14.9859	0.00501	13.06
0.00833	42.6221	0.00833	15.3681	0.00667	36.6189		0.00667	22.6423	0.00667	14.982	0.00667	13.0612
0.01	42.6034	0.00999	15.3624	0.00833	36.6099		0.00833	22.6236	0.00834	14.979	0.00834	13.0555
0.01166	42.5723	0.01166	15.3508	0.01	36.5967		0.01	22.604	0.01001	14.9756	0.01001	13.044
0.01333	42.5454	0.01333	15.3384	0.01167	36.5884		0.01167	22.5884	0.01167	14.974	0.01167	13.0359
0.015	42.5314	0.01499	15.3365	0.01333	36.5894		0.01333	22.5704	0.01334	14.9602	0.01334	13.0279
0.01666	42.5228	0.01666	15.3344	0.015	36.6023		0.015	22.5552	0.01501	14.9503	0.01501	13.0266
0.01833	42.4945	0.01833	15.3319	0.01667	36.5931		0.01667	22.5384	0.01667	14.9375	0.01667	13.0254
0.02	42.4665	0.01999	15.3273	0.01833	36.5612		0.01833	22.5214	0.01834	14.9329	0.01834	13.0219
0.02166	42.4633	0.02166	15.3333	0.02	36.5451		0.02	22.5102	0.02001	14.9382	0.02001	13.0147
0.02333	42.4792	0.02333	15.3422	0.02167	36.5449		0.02167	22.5003	0.02167	14.9467	0.02167	13.0104
0.025	42.5023	0.02499	15.3508	0.02333	36.5544		0.02333	22.4995	0.02334	14.9521	0.02334	13.0115
0.02666	42.5207	0.02666	15.351	0.025	36.5481		0.025	22.4875	0.02501	14.9451	0.02501	13.0169
0.02833	42.5477	0.02833	15.3564	0.02667	36.5448		0.02667	22.4806	0.02667	14.9384	0.02667	13.0213
0.03	42.5503	0.02999	15.3564	0.02833	36.5538		0.02833	22.4824	0.02834	14.9401	0.02834	13.0257
0.03166	42.5349	0.03166	15.355	0.03	36.5624		0.03	22.5159	0.03001	14.9435	0.03001	13.0264
0.03333	42.5104	0.03333	15.3475	0.03167	36.5655		0.03167	22.509	0.03167	14.9423	0.03167	13.0269
0.035	42.4796	0.03499	15.3453	0.03333	36.5659		0.03333	22.4867	0.03334	14.9415	0.03334	13.0284
0.03666	42.407	0.03666	15.3458	0.035	36.5591		0.035	22.438	0.03501	14.9635	0.03501	13.0245
0.03833	42.3689	0.03833	15.3293	0.03667	36.4983		0.03667	22.4029	0.03667	14.9775	0.03667	13.0073
0.04	42.3467	0.03999	15.3148	0.03833	36.4271		0.03833	22.3775	0.03834	14.9551	0.03834	12.9908
0.04166	42.3698	0.04166	15.3102	0.04	36.4091		0.04	22.3615	0.04001	14.9164	0.04001	12.9836
0.04333	42.3856	0.04333	15.3227	0.04167	36.4254		0.04167	22.3648	0.04167	14.8826	0.04167	12.9825
0.045	42.3836	0.04499	15.3335	0.04333	36.4711		0.04333	22.3721	0.04334	14.8926	0.04334	12.9823
0.04666	42.3885	0.04666	15.334	0.045	36.4639		0.045	22.3698	0.04501	14.8927	0.04501	12.9753
0.04833	42.3875	0.04833	15.3479	0.04667	36.48		0.04667	22.3699	0.04667	14.9005	0.04667	12.9913
0.05	42.4023	0.04999	15.3595	0.04833	36.4794		0.04833	22.3639	0.04834	14.897	0.04834	13.0109
0.05166	42.4206	0.05166	15.369	0.05	36.4863		0.05	22.363	0.05001	14.9016	0.05001	13.0191
0.05333	42.4216	0.05333	15.3669	0.05167	36.4921		0.05167	22.3598	0.05167	14.903	0.05167	13.0106
0.055	42.4247	0.05499	15.3589	0.05333	36.4947		0.05333	22.3559	0.05334	14.9049	0.05334	12.9956
0.05666	42.4246	0.05666	15.353	0.055	36.4963		0.055	22.3505	0.05501	14.8996	0.05501	12.9917
0.05833	42.4245	0.05833	15.3499	0.05667	36.4927		0.05667	22.3508	0.05667	14.8934	0.05667	12.9876
0.06	42.4178	0.05999	15.3534	0.05833	36.4939		0.05833	22.3451	0.05834	14.8913	0.05834	12.9874
0.06166	42.4055	0.06166	15.3543	0.06	36.495		0.06	22.3324	0.06001	14.8911	0.06001	12.9892
0.06333	42.3963	0.06333	15.3564	0.06167	36.4934		0.06167	22.3137	0.06167	14.8983	0.06167	12.9921
0.065	42.3987	0.06499	15.3543	0.06333	36.4898		0.06333	22.3013	0.06334	14.9147	0.06334	12.9923
0.06666	42.3932	0.06666	15.3537	0.065	36.4806		0.065	22.2924	0.06501	14.9162	0.06501	12.9944
0.06833	42.3887	0.06833	15.349	0.06667	36.4777		0.06667	22.2823	0.06667	14.9079	0.06667	13.0053
0.07	42.3794	0.06999	15.3512	0.06833	36.4703		0.06833	22.2729	0.06834	14.8896	0.06834	13.0175
0.07166	42.374	0.07166	15.3546	0.07	36.4673		0.07	22.2575	0.07001	14.8835	0.07001	13.0142
0.07333	42.3724	0.07333	15.356	0.07167	36.4582		0.07167	22.2439	0.07167	14.8794	0.07167	13.0005
0.075	42.3747	0.07499	15.3556	0.07333	36.446		0.07333	22.2332	0.07334	14.8763	0.07334	12.985
0.07666	42.3762	0.07666	15.3561	0.075	36.4362		0.075	22.2312	0.07501	14.8762	0.07501	12.9807
0.07833	42.366	0.07833	15.3569	0.07667	36.4303		0.07667	22.2294	0.07667	14.8768	0.07667	12.9754
0.08	42.343	0.07999	15.3521	0.07833	36.4147		0.07833	22.2188	0.07834	14.8673	0.07834	12.9682
0.08166	42.3052	0.08166	15.3451	0.08	36.3934		0.08	22.2056	0.08001	14.8587	0.08001	12.9612
0.08333	42.2796	0.08333	15.3397	0.08167	36.3576		0.08167	22.1897	0.08167	14.8499	0.08167	12.9564
0.085	42.2165	0.08499	15.3375	0.08333	36.3409		0.08333	22.1767	0.08334	14.852	0.08334	12.9579
0.08666	42.1876	0.08666	15.3271	0.085	36.2979		0.085	22.1531	0.08501	14.8465	0.08501	12.9565
0.08833	42.1725	0.08833	15.3191	0.08667	36.2522		0.08667	22.1396	0.08667	14.8453	0.08667	12.9509
0.09	42.2158	0.08999	15.3165	0.08833	36.2448		0.08833	22.1409	0.08834	14.8451	0.08834	12.9486
0.09166	42.2513	0.09166	15.3294	0.09	36.2823		0.09	22.1512	0.09001	14.8518	0.09001	12.9506
0.09333	42.2732	0.09333	15.3392	0.09167	36.3477		0.09167	22.1574	0.09167	14.857	0.09167	12.9574
0.095	42.2863	0.09499	15.3448	0.09333	36.3763		0.09333	22.1534	0.09334	14.855	0.09334	12.9572
0.09666	42.262	0.09666	15.343	0.095	36.3932		0.095	22.1443	0.09501	14.8544	0.09501	12.9607
0.09833	42.2031	0.09833	15.3412	0.09667	36.3861		0.09667	22.1228	0.09667	14.8465	0.09667	12.9616
0.1	42.2341	0.09999	15.3117	0.09833	36.3049		0.09833	22.0819	0.09834	14.8288	0.09834	12.9488
0.10166	42.4191	0.10166	15.2967	0.1	36.2426		0.1	22.0637	0.10001	14.8217	0.10001	12.9435
0.10333	42.9189	0.10333	15.2892	0.10167	36.2193		0.10167	22.0625	0.10167	14.8204	0.10167	12.9371
0.105	43.8043	0.10499	15.3111	0.10333	36.266		0.10333	22.0794	0.10334	14.8306	0.10334	12.9473
0.10666	45.335	0.10666	15.3279	0.105	36.3151		0.105	22.0879	0.10501	14.8311	0.10501	12.9512
0.10833	47.7831	0.10833	15.3383	0.10667	36.3447		0.10667	22.0884	0.10667	14.8357	0.10667	12.9588
0.11	51.5787	0.10999	15.3506	0.10833	36.3871		0.10833	22.0905	0.10834	14.8452	0.10834	12.9639
0.11166	57.2569	0.11166	15.3582	0.11	36.4294		0.11	22.0823	0.11001	14.8516	0.11001	12.9659
0.11333	65.4238	0.11333	15.3734	0.11167	36.494		0.11167	22.0809	0.11167	14.8544	0.11167	12.9632
0.115	76.7188	0.11499	15.3927	0.11333	36.5682		0.11333	22.1048	0.11334	14.8473	0.11334	12.9599
0.11666	91.7388	0.11666	15.4091	0.115	36.6396		0.115	22.3193	0.11501	14.8391	0.11501	12.9595
0.11833	111.052	0.11833	15.4275	0.11667	36.7246		0.11667	23.7676	0.11667	14.8279	0.11667	12.9579
0.12	135.11	0.11999	15.4441	0.11833	36.8042		0.11833	29.8617	0.11834	14.8207	0.11834	12.9553
0.12166	164.155	0.12166	15.4852	0.12	36.9465		0.12	47.5299	0.12001	14.8203	0.12001	12.9647
0.12333	198.156	0.12333	15.5488	0.12167	37.1182		0.12167	86.5598	0.12167	14.8747	0.12167	12.9898
0.125	236.797	0.12499	15.6344	0.12333	37.3323		0.12333	157.441	0.12334	15.5358	0.12334	13.0328
0.12666	279.55	0.12666	15.7273	0.125	37.5256		0.125	269.008	0.12501	19.6749	0.12501	13.0814
0.12833	325.643	0.12833	15.8361	0.12667	37.6975		0.12667	426.958	0.12667	35.1977	0.12667	13.1349
0.13	374.142	0.12999	15.976	0.12833	37.8594		0.12833	632.867	0.12834	75.2152	0.12834	13.1974
0.13166	424.014	0.13166	16.1632	0.13	37.9701		0.13	884.416	0.13001	154.123	0.13001	13.2501
0.13333	474.121	0.13333	16.4474	0.13167	38.0063		0.13167	1175.27	0.13167	281.889	0.13167	13.3151
0.135	523.307	0.13499	16.9622	0.13333	38.0693		0.13333	1496.2	0.13334	460.726	0.13334	13.3876
0.13666	570.529	0.13666	17.8456	0.135	38.1426		0.135	1835.89	0.13501	685.53	0.13501	13.4676
0.13833	614.898	0.13833	19.356	0.13667	38.26		0.13667	2182.12	0.13667	946.319	0.13667	13.5454
0.14	655.683	0.13999	21.8159	0.13833	38.3109		0.13833	2523.01	0.13834	1230.81	0.13834	13.6146
0.14166	692.297	0.14166	25.7344	0.14	38.3473		0.14	2847.68	0.14001	1526.03	0.14001	13.6896
0.14333	724.362	0.14333	31.6939	0.14167	38.369		0.14167	3147.18	0.14167	1819.76	0.14167	13.7517
0.145	751.728	0.14499	40.341	0.14333	38.3624		0.14333	3414.89	0.14334	2101.58	0.14334	13.8026
0.14666	774.331	0.14666	52.3169	0.145	38.3396		0.145	3646.29	0.14501	2363.34	0.14501	13.8301
0.14833	792.339	0.14833	68.1701	0.14667	38.2914		0.14667	3839.07	0.14667	2598.68	0.14667	13.8467
0.15	805.949	0.14999	88.2501	0.14833	38.2342		0.14833	3992.03	0.14834	2803.53	0.14834	13.8547
0.15166	815.534	0.15166	112.663	0.15	38.1678		0.15	4106.38	0.15001	2975.54	0.15001	13.86
0.15333	821.445	0.15333	141.186	0.15167	38.0919		0.15167	4183.78	0.15167	3114.34	0.15167	13.8599
0.155	824.126	0.15499	173.342	0.15333	38.0171		0.15333	4227.94	0.15334	3220.93	0.15334	13.8548
0.15666	823.957	0.15666	208.393	0.155	37.9365		0.155	4242.02	0.15501	3296.86	0.15501	13.8523
0.15833	821.372	0.15833	245.442	0.15667	37.8624		0.15667	4229.79	0.15667	3344.69	0.15667	13.8499
0.16	816.691	0.15999	283.545	0.15833	37.7943		0.15833	4195.18	0.15834	3367.06	0.15834	13.8482
0.16166	810.337	0.16166	321.712	0.16	37.7335		0.16	4141.4	0.16001	3367.63	0.16001	13.8465
0.16333	802.631	0.16333	359.102	0.16167	37.6857		0.16167	4071.88	0.16167	3349.03	0.16167	13.8537
0.165	793.911	0.16499	394.998	0.16333	37.6417		0.16333	3988.91	0.16334	3313.85	0.16334	13.8667
0.16666	784.411	0.16666	428.86	0.165	37.5938		0.165	3895.47	0.16501	3264.84	0.16501	13.8895
0.16833	774.321	0.16833	460.269	0.16667	37.5452		0.16667	3794.42	0.16667	3204.73	0.16667	13.9142
0.17	763.818	0.16999	488.931	0.16833	37.5025		0.16833	3687.68	0.16834	3135.63	0.16834	13.9496
0.17166	753.071	0.17166	514.718	0.17	37.4738		0.17	3576.93	0.17001	3059.57	0.17001	13.9922
0.17333	742.183	0.17333	537.626	0.17167	37.4435		0.17167	3463.35	0.17167	2978.14	0.17167	14.04
0.175	731.198	0.17499	557.71	0.17333	37.4117		0.17333	3348.35	0.17334	2893.12	0.17334	14.085
0.17666	720.226	0.17666	575.091	0.175	37.3764		0.175	3233.28	0.17501	2805.41	0.17501	14.1227
0.17833	709.447	0.17833	589.922	0.17667	37.3474		0.17667	3118.44	0.17667	2716.53	0.17667	14.1641
0.18	699.05	0.17999	602.378	0.17833	37.3422		0.17833	3005.06	0.17834	2627	0.17834	14.1939
0.18166	689.062	0.18166	612.631	0.18	37.3046		0.18	2893.58	0.18001	2537.78	0.18001	14.2268
0.18333	679.449	0.18333	620.858	0.18167	37.2809		0.18167	2785.01	0.18167	2449.04	0.18167	14.2638
0.185	670.17	0.18499	627.254	0.18333	37.2699		0.18333	2679.24	0.18334	2361.73	0.18334	14.3078
0.18666	661.166	0.18666	631.996	0.185	37.3065		0.185	2576.39	0.18501	2275.94	0.18501	14.3421
0.18833	652.457	0.18833	635.283	0.18667	37.3367		0.18667	2476.63	0.18667	2192.25	0.18667	14.3568
0.19	643.972	0.18999	637.288	0.18833	37.344		0.18833	2379.99	0.18834	2110.66	0.18834	14.366
0.19166	635.75	0.19166	638.193	0.19	37.34		0.19	2286.87	0.19001	2031.3	0.19001	14.3694
0.19333	627.692	0.19333	638.156	0.19167	37.2694		0.19167	2197.17	0.19167	1954.15	0.19167	14.3557
0.195	619.824	0.19499	637.295	0.19333	37.1678		0.19333	2110.99	0.19334	1879.71	0.19334	14.3469
0.19666	612.171	0.19666	635.736	0.195	37.1306		0.195	2028.22	0.19501	1807.93	0.19501	14.3409
0.19833	604.817	0.19833	633.537	0.19667	37.141		0.19667	1948.72	0.19667	1738.91	0.19667	14.354
0.2	597.839	0.19999	630.807	0.19833	37.2037		0.19833	1872.69	0.19834	1672.38	0.19834	14.3483
0.20166	591.262	0.20166	627.619	0.2	37.2088		0.2	1799.62	0.20001	1608.43	0.20001	14.3365
0.20333	584.962	0.20333	624.054	0.20167	37.2309		0.20167	1729.78	0.20167	1547.06	0.20167	14.3195
0.205	578.857	0.20499	620.149	0.20333	37.2283		0.20333	1662.94	0.20334	1488.13	0.20334	14.3087
0.20666	572.885	0.20666	615.955	0.205	37.2137		0.205	1599.28	0.20501	1431.66	0.20501	14.3016
0.20833	567.158	0.20833	611.499	0.20667	37.1931		0.20667	1538.48	0.20667	1377.55	0.20667	14.2861
0.21	561.652	0.20999	606.862	0.20833	37.1583		0.20833	1480.39	0.20834	1325.7	0.20834	14.2762
0.21166	556.33	0.21166	602.083	0.21	37.1185		0.21	1424.91	0.21001	1276.11	0.21001	14.2865
0.21333	551.168	0.21333	597.182	0.21167	37.0432		0.21167	1371.85	0.21167	1228.64	0.21167	14.265
0.215	546.18	0.21499	592.176	0.21333	36.9852		0.21333	1321.19	0.21334	1183.18	0.21334	14.2365
0.21666	541.361	0.21666	587.103	0.215	36.9561		0.215	1272.81	0.21501	1139.79	0.21501	14.1822
0.21833	536.622	0.21833	582	0.21667	36.9613		0.21667	1226.91	0.21667	1098.33	0.21667	14.1608
0.22	531.977	0.21999	576.86	0.21833	36.9575		0.21833	1183.07	0.21834	1058.72	0.21834	14.137
0.22166	527.364	0.22166	571.697	0.22	36.9352		0.22	1141.14	0.22001	1020.71	0.22001	14.1077
0.22333	522.763	0.22333	566.547	0.22167	36.8974		0.22167	1101.03	0.22167	984.4	0.22167	14.0676
0.225	518.245	0.22499	561.376	0.22333	36.771		0.22333	1062.87	0.22334	949.795	0.22334	14.0415
0.22666	513.934	0.22666	556.218	0.225	36.6695		0.225	1026.71	0.22501	916.72	0.22501	14.0184
0.22833	509.929	0.22833	551.047	0.22667	36.6316		0.22667	992.31	0.22667	885.062	0.22667	14.0121
0.23	506.132	0.22999	545.943	0.22833	36.6759		0.22833	959.518	0.22834	854.796	0.22834	13.9938
0.23166	502.468	0.23166	540.885	0.23	36.7216		0.23	928.133	0.23001	825.881	0.23001	13.9818
0.23333	498.906	0.23333	535.878	0.23167	36.7211		0.23167	898.183	0.23167	798.256	0.23167	13.9677
0.235	495.405	0.23499	530.939	0.23333	36.7467		0.23333	869.536	0.23334	771.805	0.23334	13.9587
0.23666	491.96	0.23666	526.067	0.235	36.7458		0.235	842.151	0.23501	746.564	0.23501	13.9457
0.23833	488.483	0.23833	521.263	0.23667	36.7548		0.23667	815.969	0.23667	722.394	0.23667	13.9314
0.24	485.029	0.23999	516.497	0.23833	36.7428		0.23833	790.946	0.23834	699.305	0.23834	13.9094
0.24166	481.578	0.24166	511.773	0.24	36.7346		0.24	767.058	0.24001	677.132	0.24001	13.8891
0.24333	478.211	0.24333	507.139	0.24167	36.7227		0.24167	744.235	0.24167	655.991	0.24167	13.8703
0.245	474.925	0.24499	502.567	0.24333	36.7133		0.24333	722.413	0.24334	635.779	0.24334	13.8544
0.24666	471.714	0.24666	498.063	0.245	36.6953		0.245	701.522	0.24501	616.48	0.24501	13.8417
0.24833	468.56	0.24833	493.604	0.24667	36.6686		0.24667	681.539	0.24667	597.926	0.24667	13.832
0.25	465.493	0.24999	489.208	0.24833	36.6434		0.24833	662.486	0.24834	580.118	0.24834	13.8301
0.25166	462.551	0.25166	484.882	0.25	36.6268		0.25	644.255	0.25001	563.078	0.25001	13.8486
0.25333	459.736	0.25333	480.63	0.25167	36.6151		0.25167	626.802	0.25167	546.818	0.25167	13.8401
0.255	457.02	0.25499	476.455	0.25333	36.6018		0.25333	610.034	0.25334	531.218	0.25334	13.8201
0.25666	454.372	0.25666	472.346	0.255	36.5862		0.255	594.037	0.25501	516.234	0.25501	13.7856
0.25833	451.763	0.25833	468.305	0.25667	36.563		0.25667	578.724	0.25667	501.852	0.25667	13.7753
0.26	449.17	0.25999	464.323	0.25833	36.5448		0.25833	564.09	0.25834	488.103	0.25834	13.7766
0.26166	446.604	0.26166	460.431	0.26	36.5284		0.26	550.048	0.26001	474.918	0.26001	13.7732
0.26333	444.071	0.26333	456.583	0.26167	36.5216		0.26167	536.584	0.26167	462.228	0.26167	13.7685
0.265	441.576	0.26499	452.788	0.26333	36.5168		0.26333	523.682	0.26334	450.042	0.26334	13.7635
0.26666	439.111	0.26666	449.016	0.265	36.5035		0.265	511.285	0.26501	438.333	0.26501	13.7576
0.26833	436.666	0.26833	445.318	0.26667	36.4862		0.26667	499.399	0.26667	427.11	0.26667	13.753
0.27	434.235	0.26999	441.7	0.26833	36.4518		0.26833	487.931	0.26834	416.303	0.26834	13.7473
0.27166	431.821	0.27166	438.178	0.27	36.4338		0.27	476.949	0.27001	405.937	0.27001	13.7357
0.27333	429.461	0.27333	434.687	0.27167	36.3957		0.27167	466.399	0.27167	395.97	0.27167	13.7319
0.275	427.141	0.27499	431.253	0.27333	36.3674		0.27333	456.269	0.27334	386.393	0.27334	13.7357
0.27666	424.841	0.27666	427.858	0.275	36.3609		0.275	446.526	0.27501	377.211	0.27501	13.7486
0.27833	422.526	0.27833	424.558	0.27667	36.393		0.27667	437.156	0.27667	368.38	0.27667	13.7585
0.28	420.217	0.27999	421.293	0.27833	36.431		0.27833	428.187	0.27834	359.907	0.27834	13.7634
0.28166	417.941	0.28166	418.073	0.28	36.4404		0.28	419.546	0.28001	351.689	0.28001	13.7622
0.28333	415.727	0.28333	414.88	0.28167	36.4208		0.28167	411.242	0.28167	343.754	0.28167	13.7477
0.285	413.579	0.28499	411.752	0.28333	36.3186		0.28333	403.229	0.28334	336.094	0.28334	13.741
0.28666	411.479	0.28666	408.706	0.285	36.2497		0.285	395.477	0.28501	328.738	0.28501	13.7365
0.28833	409.435	0.28833	405.703	0.28667	36.221		0.28667	387.945	0.28667	321.664	0.28667	13.75
0.29	407.427	0.28999	402.747	0.28833	36.2909		0.28833	380.712	0.28834	314.87	0.28834	13.7693
0.29166	405.441	0.29166	399.814	0.29	36.3513		0.29	373.774	0.29001	308.287	0.29001	13.7898
0.29333	403.477	0.29333	396.953	0.29167	36.3934		0.29167	367.068	0.29167	301.922	0.29167	13.7953
0.295	401.547	0.29499	394.14	0.29333	36.4225		0.29333	360.608	0.29334	295.751	0.29334	13.7793
0.29666	399.654	0.29666	391.346	0.295	36.4227		0.295	354.337	0.29501	289.833	0.29501	13.7658
0.29833	397.793	0.29833	388.581	0.29667	36.4191		0.29667	348.28	0.29667	284.126	0.29667	13.7594
0.3	395.961	0.29999	385.855	0.29833	36.4013		0.29833	342.401	0.29834	278.593	0.29834	13.7555
0.30166	394.163	0.30166	383.2	0.3	36.3863		0.3	336.69	0.30001	273.219	0.30001	13.7451
0.30333	392.405	0.30333	380.592	0.30167	36.3401		0.30167	331.202	0.30167	268	0.30167	13.7387
0.305	390.686	0.30499	378.034	0.30333	36.3006		0.30333	325.891	0.30334	262.989	0.30334	13.7371
0.30666	389.009	0.30666	375.464	0.305	36.2909		0.305	320.778	0.30501	258.152	0.30501	13.7401
0.30833	387.336	0.30833	372.935	0.30667	36.3208		0.30667	315.796	0.30667	253.5	0.30667	13.7466
0.31	385.64	0.30999	370.435	0.30833	36.3533		0.30833	310.98	0.30834	248.989	0.30834	13.7576
0.31166	383.937	0.31166	368.011	0.31	36.3565		0.31	306.301	0.31001	244.617	0.31001	13.7522
0.31333	382.226	0.31333	365.632	0.31167	36.3537		0.31167	301.786	0.31167	240.367	0.31167	13.7374
0.315	380.51	0.31499	363.276	0.31333	36.3526		0.31333	297.39	0.31334	236.24	0.31334	13.7126
0.31666	378.786	0.31666	360.938	0.315	36.3568		0.315	293.158	0.31501	232.269	0.31501	13.7066
0.31833	377.059	0.31833	358.623	0.31667	36.3591		0.31667	289.044	0.31667	228.443	0.31667	13.7017
0.32	375.364	0.31999	356.345	0.31833	36.3529		0.31833	285.066	0.31834	224.726	0.31834	13.6984
0.32166	373.695	0.32166	354.105	0.32	36.3431		0.32	281.176	0.32001	221.065	0.32001	13.6908
0.32333	372.053	0.32333	351.887	0.32167	36.3331		0.32167	277.406	0.32167	217.502	0.32167	13.6793
0.325	370.432	0.32499	349.688	0.32333	36.3329		0.32333	273.753	0.32334	214.04	0.32334	13.6689
0.32666	368.823	0.32666	347.517	0.325	36.3315		0.325	270.208	0.32501	210.731	0.32501	13.6624
0.32833	367.253	0.32833	345.379	0.32667	36.3176		0.32667	266.775	0.32667	207.523	0.32667	13.6588
0.33	365.699	0.32999	343.28	0.32833	36.3023		0.32833	263.423	0.32834	204.396	0.32834	13.6544
0.33166	364.186	0.33166	341.213	0.33	36.296		0.33	260.176	0.33001	201.352	0.33001	13.6484
0.33333	362.695	0.33333	339.163	0.33167	36.2987		0.33167	256.952	0.33167	198.376	0.33167	13.6404
0.335	361.232	0.33499	337.137	0.33333	36.3017		0.33333	253.829	0.33334	195.481	0.33334	13.6283
0.33666	359.775	0.33666	335.129	0.335	36.3005		0.335	250.768	0.33501	192.661	0.33501	13.6159
0.33833	358.343	0.33833	333.147	0.33667	36.3001		0.33667	247.859	0.33667	189.925	0.33667	13.6062
0.34	356.962	0.33999	331.185	0.33833	36.2953		0.33833	244.961	0.33834	187.277	0.33834	13.5991
0.34166	355.598	0.34166	329.25	0.34	36.2893		0.34	242.137	0.34001	184.679	0.34001	13.5914
0.34333	354.253	0.34333	327.361	0.34167	36.2831		0.34167	239.354	0.34167	182.157	0.34167	13.5879
0.345	352.883	0.34499	325.506	0.34333	36.2736		0.34333	236.68	0.34334	179.743	0.34334	13.5849
0.34666	351.541	0.34666	323.681	0.345	36.2617		0.345	234.099	0.34501	177.354	0.34501	13.5792
0.34833	350.215	0.34833	321.845	0.34667	36.257		0.34667	231.576	0.34667	175.016	0.34667	13.5731
0.35	348.912	0.34999	320.027	0.34833	36.2559		0.34833	229.115	0.34834	172.706	0.34834	13.5664
0.35166	347.604	0.35166	318.243	0.35	36.2561		0.35	226.688	0.35001	170.493	0.35001	13.562
0.35333	346.306	0.35333	316.498	0.35167	36.2467		0.35167	224.315	0.35167	168.36	0.35167	13.5548
0.355	345.009	0.35499	314.782	0.35333	36.2393		0.35333	222.003	0.35334	166.245	0.35334	13.5426
0.35666	343.74	0.35666	313.069	0.355	36.2307		0.355	219.74	0.35501	164.175	0.35501	13.5305
0.35833	342.453	0.35833	311.377	0.35667	36.231		0.35667	217.509	0.35667	162.164	0.35667	13.5233
0.36	341.179	0.35999	309.715	0.35833	36.228		0.35833	215.331	0.35834	160.229	0.35834	13.5191
0.36166	339.927	0.36166	308.068	0.36	36.2198		0.36	213.22	0.36001	158.329	0.36001	13.5133
0.36333	338.695	0.36333	306.446	0.36167	36.2066		0.36167	211.173	0.36167	156.44	0.36167	13.4978
0.365	337.473	0.36499	304.849	0.36333	36.2051		0.36333	209.117	0.36334	154.597	0.36334	13.488
0.36666	336.245	0.36666	303.279	0.365	36.2037		0.365	207.062	0.36501	152.843	0.36501	13.482
0.36833	335.053	0.36833	301.711	0.36667	36.2026		0.36667	205.04	0.36667	151.124	0.36667	13.4812
0.37	333.865	0.36999	300.16	0.36833	36.1945		0.36833	203.096	0.36834	149.423	0.36834	13.4743
0.37166	332.661	0.37166	298.61	0.37	36.1904		0.37	201.239	0.37001	147.738	0.37001	13.4738
0.37333	331.431	0.37333	297.085	0.37167	36.1833		0.37167	199.448	0.37167	146.093	0.37167	13.4746
0.375	330.204	0.37499	295.554	0.37333	36.1755		0.37333	197.706	0.37334	144.484	0.37334	13.4758
0.37666	329.004	0.37666	294.064	0.375	36.1697		0.375	195.988	0.37501	142.919	0.37501	13.4674
0.37833	327.824	0.37833	292.602	0.37667	36.1675		0.37667	194.307	0.37667	141.393	0.37667	13.4587
0.38	326.658	0.37999	291.152	0.37833	36.1708		0.37833	192.639	0.37834	139.917	0.37834	13.4504
0.38166	325.534	0.38166	289.712	0.38	36.1732		0.38	191.001	0.38001	138.461	0.38001	13.4454
0.38333	324.419	0.38333	288.288	0.38167	36.1754		0.38167	189.377	0.38167	137.041	0.38167	13.4415
0.385	323.315	0.38499	286.876	0.38333	36.1725		0.38333	187.802	0.38334	135.653	0.38334	13.4419
0.38666	322.194	0.38666	285.496	0.385	36.1716		0.385	186.26	0.38501	134.291	0.38501	13.441
0.38833	321.071	0.38833	284.121	0.38667	36.1697		0.38667	184.733	0.38667	132.956	0.38667	13.4372
0.39	319.955	0.38999	282.783	0.38833	36.1602		0.38833	183.225	0.38834	131.646	0.38834	13.4299
0.39166	318.848	0.39166	281.437	0.39	36.1517		0.39	181.735	0.39001	130.355	0.39001	13.4197
0.39333	317.757	0.39333	280.109	0.39167	36.1444		0.39167	180.288	0.39167	129.085	0.39167	13.4147
0.395	316.677	0.39499	278.8	0.39333	36.1428		0.39333	178.852	0.39334	127.849	0.39334	13.4091
0.39666	315.593	0.39666	277.508	0.395	36.1346		0.395	177.436	0.39501	126.647	0.39501	13.4059
0.39833	314.543	0.39833	276.215	0.39667	36.1253		0.39667	176.03	0.39667	125.464	0.39667	13.3996
0.4	313.513	0.39999	274.914	0.39833	36.1167		0.39833	174.671	0.39834	124.296	0.39834	13.3932
0.40166	312.501	0.40166	273.63	0.4	36.1152		0.4	173.347	0.40001	123.15	0.40001	13.3898
0.40333	311.475	0.40333	272.36	0.40167	36.1138		0.40167	172.055	0.40167	122.04	0.40167	13.3833
0.405	310.446	0.40499	271.099	0.40333	36.1106		0.40333	170.761	0.40334	120.952	0.40334	13.3829
0.40666	309.44	0.40666	269.857	0.405	36.1042		0.405	169.473	0.40501	119.878	0.40501	13.384
0.40833	308.432	0.40833	268.642	0.40667	36.0988		0.40667	168.21	0.40667	118.819	0.40667	13.3859
0.41	307.437	0.40999	267.456	0.40833	36.097		0.40833	166.993	0.40834	117.763	0.40834	13.3858
0.41166	306.441	0.41166	266.269	0.41	36.088		0.41	165.793	0.41001	116.734	0.41001	13.3858
0.41333	305.464	0.41333	265.086	0.41167	36.0828		0.41167	164.596	0.41167	115.712	0.41167	13.3856
0.415	304.503	0.41499	263.895	0.41333	36.0798		0.41333	163.416	0.41334	114.733	0.41334	13.3832
0.41666	303.55	0.41666	262.722	0.415	36.0812		0.415	162.276	0.41501	113.768	0.41501	13.3759
0.41833	302.609	0.41833	261.582	0.41667	36.0746		0.41667	161.159	0.41667	112.815	0.41667	13.3704
0.42	301.676	0.41999	260.461	0.41833	36.0646		0.41833	160.047	0.41834	111.867	0.41834	13.3633
0.42166	300.731	0.42166	259.347	0.42	36.054		0.42	158.962	0.42001	110.947	0.42001	13.3604
0.42333	299.795	0.42333	258.225	0.42167	36.0533		0.42167	157.898	0.42167	110.072	0.42167	13.3561
0.425	298.846	0.42499	257.102	0.42333	36.0546		0.42333	156.837	0.42334	109.208	0.42334	13.3583
0.42666	297.925	0.42666	255.994	0.425	36.0548		0.425	155.776	0.42501	108.356	0.42501	13.3773
0.42833	297.015	0.42833	254.906	0.42667	36.0463		0.42667	154.745	0.42667	107.492	0.42667	13.3736
0.43	296.132	0.42999	253.845	0.42833	36.0375		0.42833	153.74	0.42834	106.636	0.42834	13.363
0.43166	295.251	0.43166	252.795	0.43	36.0306		0.43	152.736	0.43001	105.781	0.43001	13.3349
0.43333	294.328	0.43333	251.747	0.43167	36.0294		0.43167	151.729	0.43167	104.95	0.43167	13.3297
0.435	293.405	0.43499	250.702	0.43333	36.0363		0.43333	150.744	0.43334	104.153	0.43334	13.3301
0.43666	292.474	0.43666	249.667	0.435	36.0453		0.435	149.779	0.43501	103.379	0.43501	13.328
0.43833	291.59	0.43833	248.646	0.43667	36.0448		0.43667	148.829	0.43667	102.606	0.43667	13.3311
0.44	290.721	0.43999	247.643	0.43833	36.0329		0.43833	147.884	0.43834	101.84	0.43834	13.3285
0.44166	289.863	0.44166	246.657	0.44	36.0212		0.44	146.946	0.44001	101.089	0.44001	13.3234
0.44333	289.017	0.44333	245.668	0.44167	36.0103		0.44167	146.03	0.44167	100.351	0.44167	13.3137
0.445	288.159	0.44499	244.679	0.44333	36.0025		0.44333	145.13	0.44334	99.6229	0.44334	13.3082
0.44666	287.294	0.44666	243.695	0.445	35.9996		0.445	144.262	0.44501	98.9062	0.44501	13.3063
0.44833	286.422	0.44833	242.728	0.44667	36.004		0.44667	143.394	0.44667	98.2068	0.44667	13.3056
0.45	285.573	0.44999	241.788	0.44833	36.0052		0.44833	142.538	0.44834	97.5086	0.44834	13.3013
0.45166	284.742	0.45166	240.835	0.45	35.9978		0.45	141.687	0.45001	96.8055	0.45001	13.2947
0.45333	283.918	0.45333	239.887	0.45167	35.9891		0.45167	140.835	0.45167	96.1195	0.45167	13.2901
0.455	283.084	0.45499	238.93	0.45333	35.9829		0.45333	139.986	0.45334	95.4631	0.45334	13.2883
0.45666	282.266	0.45666	238.006	0.455	35.9845		0.455	139.147	0.45501	94.8102	0.45501	13.2866
0.45833	281.484	0.45833	237.1	0.45667	35.9915		0.45667	138.342	0.45667	94.1639	0.45667	13.2811
0.46	280.684	0.45999	236.2	0.45833	36		0.45833	137.551	0.45834	93.5184	0.45834	13.2779
0.46166	279.889	0.46166	235.294	0.46	35.9992		0.46	136.77	0.46001	92.8949	0.46001	13.2779
0.46333	279.08	0.46333	234.39	0.46167	35.9901		0.46167	135.993	0.46167	92.2853	0.46167	13.2805
0.465	278.292	0.46499	233.496	0.46333	35.9732		0.46333	135.236	0.46334	91.6842	0.46334	13.2801
0.46666	277.502	0.46666	232.613	0.465	35.9651		0.465	134.492	0.46501	91.0889	0.46501	13.2807
0.46833	276.71	0.46833	231.741	0.46667	35.9577		0.46667	133.77	0.46667	90.5	0.46667	13.2796
0.47	275.941	0.46999	230.878	0.46833	35.9509		0.46833	133.062	0.46834	89.9126	0.46834	13.2775
0.47166	275.181	0.47166	230.015	0.47	35.9454		0.47	132.328	0.47001	89.3306	0.47001	13.2703
0.47333	274.413	0.47333	229.15	0.47167	35.9454		0.47167	131.578	0.47167	88.7664	0.47167	13.2659
0.475	273.662	0.47499	228.293	0.47333	35.9512		0.47333	130.819	0.47334	88.2134	0.47334	13.2586
0.47666	272.915	0.47666	227.452	0.475	35.949		0.475	130.088	0.47501	87.6749	0.47501	13.2579
0.47833	272.168	0.47833	226.629	0.47667	35.9471		0.47667	129.393	0.47667	87.1357	0.47667	13.2585
0.48	271.393	0.47999	225.798	0.47833	35.9454		0.47833	128.723	0.47834	86.6022	0.47834	13.2594
0.48166	270.621	0.48166	224.964	0.48	35.9467		0.48	128.053	0.48001	86.0793	0.48001	13.2565
0.48333	269.861	0.48333	224.133	0.48167	35.9402		0.48167	127.381	0.48167	85.5661	0.48167	13.2492
0.485	269.126	0.48499	223.323	0.48333	35.9387		0.48333	126.714	0.48334	85.0577	0.48334	13.2487
0.48666	268.394	0.48666	222.54	0.485	35.9322		0.485	126.076	0.48501	84.5538	0.48501	13.2469
0.48833	267.672	0.48833	221.76	0.48667	35.931		0.48667	125.432	0.48667	84.0418	0.48667	13.2445
0.49	266.947	0.48999	220.975	0.48833	35.9245		0.48833	124.814	0.48834	83.5479	0.48834	13.2421
0.49166	266.22	0.49166	220.182	0.49	35.9238		0.49	124.177	0.49001	83.0505	0.49001	13.2371
0.49333	265.515	0.49333	219.395	0.49167	35.9198		0.49167	123.545	0.49167	82.5687	0.49167	13.2341
0.495	264.798	0.49499	218.617	0.49333	35.9096		0.49333	122.89	0.49334	82.0922	0.49334	13.2293
0.49666	264.085	0.49666	217.855	0.495	35.8979		0.495	122.261	0.49501	81.6466	0.49501	13.2307
0.49833	263.36	0.49833	217.104	0.49667	35.8928		0.49667	121.648	0.49667	81.1969	0.49667	13.2297
0.5	262.673	0.49999	216.362	0.49833	35.8892		0.49833	121.034	0.49834	80.7379	0.49834	13.225
0.50166	261.991	0.50166	215.608	0.5	35.8809		0.5	120.423	0.50001	80.2723	0.50001	13.2199
0.50333	261.295	0.50333	214.862	0.50167	35.8743		0.50167	119.819	0.50167	79.8184	0.50167	13.2193
0.505	260.587	0.50499	214.128	0.50333	35.8706		0.50333	119.227	0.50334	79.3823	0.50334	13.2231
0.50666	259.885	0.50666	213.404	0.505	35.8651		0.505	118.651	0.50501	78.9473	0.50501	13.2268
0.50833	259.202	0.50833	212.683	0.50667	35.8577		0.50667	118.087	0.50667	78.513	0.50667	13.2232
0.51	258.512	0.50999	211.96	0.50833	35.8527		0.50833	117.556	0.50834	78.0894	0.50834	13.2165
0.51166	257.834	0.51166	211.256	0.51	35.8447		0.51	117.053	0.51001	77.6846	0.51001	13.2098
0.51333	257.172	0.51333	210.552	0.51167	35.8325		0.51167	116.535	0.51167	77.2756	0.51167	13.2098
0.515	256.516	0.51499	209.87	0.51333	35.8215		0.51333	115.985	0.51334	76.8689	0.51334	13.2167
0.51666	255.861	0.51666	209.187	0.515	35.8125		0.515	115.422	0.51501	76.4516	0.51501	13.2233
0.51833	255.211	0.51833	208.514	0.51667	35.8125		0.51667	114.874	0.51667	76.0583	0.51667	13.2197
0.52	254.581	0.51999	207.838	0.51833	35.8178		0.51833	114.345	0.51834	75.6587	0.51834	13.2098
0.52166	253.952	0.52166	207.164	0.52	35.8331		0.52	113.812	0.52001	75.2715	0.52001	13.1987
0.52333	253.317	0.52333	206.504	0.52167	35.8538		0.52167	113.282	0.52167	74.9267	0.52167	13.1957
0.525	252.675	0.52499	205.837	0.52333	35.866		0.52333	112.756	0.52334	74.5576	0.52334	13.1922
0.52666	252.026	0.52666	205.163	0.525	35.8694		0.525	112.231	0.52501	74.1854	0.52501	13.1927
0.52833	251.388	0.52833	204.491	0.52667	35.865		0.52667	111.729	0.52667	73.7677	0.52667	13.1893
0.53	250.769	0.52999	203.834	0.52833	35.8621		0.52833	111.231	0.52834	73.3904	0.52834	13.1862
0.53166	250.16	0.53166	203.189	0.53	35.8665		0.53	110.742	0.53001	73.0227	0.53001	13.1803
0.53333	249.533	0.53333	202.535	0.53167	35.8678		0.53167	110.256	0.53167	72.6668	0.53167	13.1827
0.535	248.909	0.53499	201.888	0.53333	35.8661		0.53333	109.775	0.53334	72.3191	0.53334	13.1882
0.53666	248.28	0.53666	201.253	0.535	35.8621		0.535	109.31	0.53501	71.9773	0.53501	13.1902
0.53833	247.669	0.53833	200.638	0.53667	35.8565		0.53667	108.883	0.53667	71.6331	0.53667	13.1849
0.54	247.059	0.53999	200.027	0.53833	35.8566		0.53833	108.464	0.53834	71.2935	0.53834	13.1764
0.54166	246.461	0.54166	199.415	0.54	35.8564		0.54	108.013	0.54001	70.9492	0.54001	13.1707
0.54333	245.873	0.54333	198.782	0.54167	35.8533		0.54167	107.523	0.54167	70.6159	0.54167	13.1717
0.545	245.277	0.54499	198.149	0.54333	35.8411		0.54333	107.033	0.54334	70.2832	0.54334	13.1745
0.54666	244.692	0.54666	197.532	0.545	35.831		0.545	106.583	0.54501	69.9625	0.54501	13.1741
0.54833	244.101	0.54833	196.931	0.54667	35.8221		0.54667	106.145	0.54667	69.6443	0.54667	13.17
0.55	243.494	0.54999	196.315	0.54833	35.8217		0.54833	105.715	0.54834	69.3303	0.54834	13.1673
0.55166	242.885	0.55166	195.7	0.55	35.8206		0.55	105.293	0.55001	69.013	0.55001	13.1676
0.55333	242.274	0.55333	195.107	0.55167	35.815		0.55167	104.877	0.55167	68.6954	0.55167	13.1646
0.555	241.696	0.55499	194.53	0.55333	35.807		0.55333	104.441	0.55334	68.3845	0.55334	13.1596
0.55666	241.113	0.55666	193.96	0.555	35.8009		0.555	103.996	0.55501	68.0807	0.55501	13.1538
0.55833	240.52	0.55833	193.376	0.55667	35.7991		0.55667	103.537	0.55667	67.7754	0.55667	13.1508
0.56	239.936	0.55999	192.806	0.55833	35.7927		0.55833	103.105	0.55834	67.4672	0.55834	13.146
0.56166	239.352	0.56166	192.22	0.56	35.7883		0.56	102.683	0.56001	67.1656	0.56001	13.1427
0.56333	238.788	0.56333	191.634	0.56167	35.7883		0.56167	102.265	0.56167	66.8835	0.56167	13.1457
0.565	238.204	0.56499	191.054	0.56333	35.797		0.56333	101.848	0.56334	66.5974	0.56334	13.1522
0.56666	237.627	0.56666	190.475	0.565	35.7981		0.565	101.435	0.56501	66.303	0.56501	13.1507
0.56833	237.056	0.56833	189.909	0.56667	35.7966		0.56667	101.036	0.56667	66.0086	0.56667	13.1432
0.57	236.491	0.56999	189.346	0.56833	35.7953		0.56833	100.637	0.56834	65.7371	0.56834	13.1361
0.57166	235.933	0.57166	188.804	0.57	35.7897		0.57	100.231	0.57001	65.4768	0.57001	13.1341
0.57333	235.375	0.57333	188.253	0.57167	35.7809		0.57167	99.8236	0.57167	65.1993	0.57167	13.1354
0.575	234.819	0.57499	187.699	0.57333	35.773		0.57333	99.4287	0.57334	64.9134	0.57334	13.1402
0.57666	234.278	0.57666	187.164	0.575	35.7783		0.575	99.0496	0.57501	64.6329	0.57501	13.1447
0.57833	233.744	0.57833	186.629	0.57667	35.788		0.57667	98.6839	0.57667	64.3724	0.57667	13.1425
0.58	233.226	0.57999	186.091	0.57833	35.7941		0.57833	98.3191	0.57834	64.1117	0.57834	13.1357
0.58166	232.699	0.58166	185.545	0.58	35.7961		0.58	97.941	0.58001	63.8542	0.58001	13.1279
0.58333	232.177	0.58333	185.009	0.58167	35.7841		0.58167	97.5603	0.58167	63.5996	0.58167	13.1262
0.585	231.668	0.58499	184.492	0.58333	35.7694		0.58333	97.1819	0.58334	63.347	0.58334	13.125
0.58666	231.157	0.58666	183.965	0.585	35.7654		0.585	96.8167	0.58501	63.0911	0.58501	13.1232
0.58833	230.649	0.58833	183.443	0.58667	35.7725		0.58667	96.4613	0.58667	62.8381	0.58667	13.123
0.59	230.118	0.58999	182.91	0.58833	35.7831		0.58833	96.1162	0.58834	62.5935	0.58834	13.1224
0.59166	229.595	0.59166	182.395	0.59	35.7841		0.59	95.7613	0.59001	62.3501	0.59001	13.1223
0.59333	229.066	0.59333	181.893	0.59167	35.7833		0.59167	95.4056	0.59167	62.1099	0.59167	13.1161
0.595	228.536	0.59499	181.39	0.59333	35.7852		0.59333	95.0495	0.59334	61.8611	0.59334	13.1109
0.59666	228.018	0.59666	180.881	0.595	35.7906		0.595	94.7066	0.59501	61.6271	0.59501	13.1085
0.59833	227.527	0.59833	180.378	0.59667	35.7944		0.59667	94.366	0.59667	61.3912	0.59667	13.1119
0.6	227.038	0.59999	179.892	0.59833	35.7922		0.59833	94.0143	0.59834	61.1589	0.59834	13.1109
0.60166	226.544	0.60166	179.405	0.6	35.7866		0.6	93.668	0.60001	60.9208	0.60001	13.1284
0.60333	226.029	0.60333	178.915	0.60167	35.7858		0.60167	93.3262	0.60167	60.6846	0.60167	13.1458
0.605	225.539	0.60499	178.421	0.60333	35.7882		0.60333	93.0042	0.60334	60.4971	0.60334	13.1458
0.60666	225.051	0.60666	177.936	0.605	35.7885		0.605	92.6866	0.60501	60.2982	0.60501	13.1287
0.60833	224.568	0.60833	177.445	0.60667	35.7895		0.60667	92.3835	0.60667	60.0807	0.60667	13.1133
0.61	224.071	0.60999	176.961	0.60833	35.7896		0.60833	92.0568	0.60834	59.8233	0.60834	13.1322
0.61166	223.594	0.61166	176.489	0.61	35.7869		0.61	91.7272	0.61001	59.5853	0.61001	13.1361
0.61333	223.102	0.61333	176.019	0.61167	35.7908		0.61167	91.3865	0.61167	59.3698	0.61167	13.128
0.615	222.643	0.61499	175.554	0.61333	35.7926		0.61333	91.068	0.61334	59.1533	0.61334	13.1075
0.61666	222.162	0.61666	175.075	0.615	35.7975		0.615	90.7514	0.61501	58.9428	0.61501	13.0988
0.61833	221.666	0.61833	174.607	0.61667	35.7965		0.61667	90.4294	0.61667	58.7394	0.61667	13.0999
0.62	221.156	0.61999	174.144	0.61833	35.7941		0.61833	90.1158	0.61834	58.5296	0.61834	13.093
0.62166	220.684	0.62166	173.697	0.62	35.7934		0.62	89.8187	0.62001	58.3148	0.62001	13.0875
0.62333	220.253	0.62333	173.264	0.62167	35.7824		0.62167	89.5306	0.62167	58.0932	0.62167	13.0853
0.625	219.814	0.62499	172.818	0.62333	35.7727		0.62333	89.2371	0.62334	57.8856	0.62334	13.0882
0.62666	219.352	0.62666	172.356	0.625	35.7643		0.625	88.9406	0.62501	57.6896	0.62501	13.0931
0.62833	218.884	0.62833	171.879	0.62667	35.7698		0.62667	88.6411	0.62667	57.4995	0.62667	13.0905
0.63	218.406	0.62999	171.419	0.62833	35.7805		0.62833	88.3405	0.62834	57.3138	0.62834	13.0846
0.63166	217.919	0.63166	170.973	0.63	35.7796		0.63	88.0285	0.63001	57.1139	0.63001	13.0785
0.63333	217.451	0.63333	170.539	0.63167	35.7751		0.63167	87.7336	0.63167	56.9133	0.63167	13.0775
0.635	217.002	0.63499	170.109	0.63333	35.768		0.63333	87.4436	0.63334	56.7178	0.63334	13.0784
0.63666	216.562	0.63666	169.685	0.635	35.7699		0.635	87.1561	0.63501	56.5263	0.63501	13.0786
0.63833	216.101	0.63833	169.268	0.63667	35.7719		0.63667	86.8672	0.63667	56.3422	0.63667	13.0788
0.64	215.624	0.63999	168.845	0.63833	35.7737		0.63833	86.569	0.63834	56.148	0.63834	13.0806
0.64166	215.152	0.64166	168.411	0.64	35.7763		0.64	86.281	0.64001	55.9531	0.64001	13.0816
0.64333	214.695	0.64333	167.979	0.64167	35.7802		0.64167	85.9951	0.64167	55.7687	0.64167	13.0798
0.645	214.258	0.64499	167.542	0.64333	35.776		0.64333	85.719	0.64334	55.5918	0.64334	13.077
0.64666	213.809	0.64666	167.133	0.645	35.7691		0.645	85.4381	0.64501	55.4207	0.64501	13.0716
0.64833	213.36	0.64833	166.71	0.64667	35.7615		0.64667	85.1552	0.64667	55.2563	0.64667	13.0721
0.65	212.918	0.64999	166.294	0.64833	35.762		0.64833	84.8728	0.64834	55.0767	0.64834	13.0728
0.65166	212.474	0.65166	165.881	0.65	35.7622		0.65	84.6021	0.65001	54.8962	0.65001	13.1092
0.65333	212.02	0.65333	165.471	0.65167	35.7608		0.65167	84.3336	0.65167	54.7027	0.65167	13.1206
0.655	211.55	0.65499	165.065	0.65333	35.757		0.65333	84.0767	0.65334	54.521	0.65334	13.1197
0.65666	211.104	0.65666	164.647	0.655	35.7582		0.655	83.8187	0.65501	54.3394	0.65501	13.0871
0.65833	210.674	0.65833	164.225	0.65667	35.7509		0.65667	83.5563	0.65667	54.1602	0.65667	13.069
0.66	210.242	0.65999	163.81	0.65833	35.7426		0.65833	83.2871	0.65834	53.9953	0.65834	13.0612
0.66166	209.8	0.66166	163.39	0.66	35.734		0.66	83.0198	0.66001	53.8396	0.66001	13.0547
0.66333	209.351	0.66333	162.992	0.66167	35.7363		0.66167	82.7652	0.66167	53.6875	0.66167	13.0582
0.665	208.923	0.66499	162.607	0.66333	35.7423		0.66333	82.5236	0.66334	53.5264	0.66334	13.0632
0.66666	208.517	0.66666	162.211	0.665	35.7478		0.665	82.2802	0.66501	53.3624	0.66501	13.0663
0.66833	208.113	0.66833	161.817	0.66667	35.7465		0.66667	82.0236	0.66667	53.1883	0.66667	13.0634
0.67	207.703	0.66999	161.417	0.66833	35.7385		0.66833	81.763	0.66834	53.0143	0.66834	13.062
0.67166	207.294	0.67166	161.029	0.67	35.728		0.67	81.5049	0.67001	52.837	0.67001	13.0539
0.67333	206.881	0.67333	160.644	0.67167	35.7185		0.67167	81.2591	0.67167	52.6637	0.67167	13.0531
0.675	206.459	0.67499	160.251	0.67333	35.7177		0.67333	81.02	0.67334	52.503	0.67334	13.0516
0.67666	206.035	0.67666	159.873	0.675	35.7245		0.675	80.7846	0.67501	52.3479	0.67501	13.0508
0.67833	205.631	0.67833	159.499	0.67667	35.7276		0.67667	80.5504	0.67667	52.1992	0.67667	13.0422
0.68	205.246	0.67999	159.129	0.67833	35.7245		0.67833	80.312	0.67834	52.0562	0.67834	13.0368
0.68166	204.859	0.68166	158.756	0.68	35.7164		0.68	80.0766	0.68001	51.9178	0.68001	13.0437
0.68333	204.467	0.68333	158.392	0.68167	35.7221		0.68167	79.8329	0.68167	51.7724	0.68167	13.0488
0.685	204.077	0.68499	158.023	0.68333	35.7314		0.68333	79.5951	0.68334	51.6174	0.68334	13.0522
0.68666	203.678	0.68666	157.658	0.685	35.7335		0.685	79.3594	0.68501	51.4595	0.68501	13.0453
0.68833	203.296	0.68833	157.282	0.68667	35.7234		0.68667	79.1357	0.68667	51.3082	0.68667	13.0419
0.69	202.907	0.68999	156.925	0.68833	35.7164		0.68833	78.9098	0.68834	51.1527	0.68834	13.0374
0.69166	202.525	0.69166	156.555	0.69	35.7131		0.69	78.6848	0.69001	51.0005	0.69001	13.0354
0.69333	202.143	0.69333	156.185	0.69167	35.7109		0.69167	78.4633	0.69167	50.8697	0.69167	13.035
0.695	201.761	0.69499	155.813	0.69333	35.7065		0.69333	78.2421	0.69334	50.7388	0.69334	13.035
0.69666	201.375	0.69666	155.455	0.695	35.7014		0.695	78.0155	0.69501	50.6025	0.69501	13.0366
0.69833	200.982	0.69833	155.106	0.69667	35.7014		0.69667	77.7805	0.69667	50.4501	0.69667	13.037
0.7	200.591	0.69999	154.74	0.69833	35.7025		0.69833	77.552	0.69834	50.3145	0.69834	13.0384
0.70166	200.223	0.70166	154.389	0.7	35.7044		0.7	77.3271	0.70001	50.1918	0.70001	13.0374
0.70333	199.842	0.70333	154.049	0.70167	35.7035		0.70167	77.1072	0.70167	50.0605	0.70167	13.0366
0.705	199.46	0.70499	153.71	0.70333	35.6956		0.70333	76.8997	0.70334	49.9227	0.70334	13.0346
0.70666	199.076	0.70666	153.372	0.705	35.6918		0.705	76.6984	0.70501	49.7793	0.70501	13.0338
0.70833	198.72	0.70833	153.018	0.70667	35.6846		0.70667	76.4844	0.70667	49.6342	0.70667	13.0314
0.71	198.362	0.70999	152.685	0.70833	35.6823		0.70833	76.2575	0.70834	49.4854	0.70834	13.032
0.71166	197.997	0.71166	152.334	0.71	35.6781		0.71	76.0344	0.71001	49.3348	0.71001	13.0349
0.71333	197.624	0.71333	151.989	0.71167	35.6785		0.71167	75.8354	0.71167	49.1996	0.71167	13.0311
0.715	197.242	0.71499	151.647	0.71333	35.6809		0.71333	75.6354	0.71334	49.0777	0.71334	13.0275
0.71666	196.871	0.71666	151.314	0.715	35.6776		0.715	75.4287	0.71501	48.9518	0.71501	13.0359
0.71833	196.508	0.71833	150.984	0.71667	35.6747		0.71667	75.2129	0.71667	48.8258	0.71667	13.046
0.72	196.151	0.71999	150.64	0.71833	35.6667		0.71833	74.9975	0.71834	48.6944	0.71834	13.0462
0.72166	195.784	0.72166	150.299	0.72	35.6606		0.72	74.785	0.72001	48.5738	0.72001	13.0332
0.72333	195.402	0.72333	149.968	0.72167	35.6667		0.72167	74.5783	0.72167	48.4487	0.72167	13.0266
0.725	195.031	0.72499	149.641	0.72333	35.6766		0.72333	74.3793	0.72334	48.325	0.72334	13.0249
0.72666	194.675	0.72666	149.314	0.725	35.6781		0.725	74.1867	0.72501	48.2018	0.72501	13.0211
0.72833	194.336	0.72833	148.988	0.72667	35.6658		0.72667	73.9995	0.72667	48.0841	0.72667	13.0154
0.73	193.988	0.72999	148.652	0.72833	35.6531		0.72833	73.8034	0.72834	47.968	0.72834	13.0134
0.73166	193.634	0.73166	148.308	0.73	35.6449		0.73	73.6064	0.73001	47.8457	0.73001	13.0158
0.73333	193.26	0.73333	147.957	0.73167	35.64		0.73167	73.4095	0.73167	47.7297	0.73167	13.0188
0.735	192.889	0.73499	147.617	0.73333	35.6341		0.73333	73.2289	0.73334	47.6066	0.73334	13.0224
0.73666	192.511	0.73666	147.292	0.735	35.6303		0.735	73.0525	0.73501	47.4926	0.73501	13.021
0.73833	192.154	0.73833	146.956	0.73667	35.6245		0.73667	72.8599	0.73667	47.3729	0.73667	13.0206
0.74	191.815	0.73999	146.623	0.73833	35.6155		0.73833	72.6557	0.73834	47.2458	0.73834	13.0193
0.74166	191.482	0.74166	146.292	0.74	35.6043		0.74	72.4512	0.74001	47.116	0.74001	13.0203
0.74333	191.145	0.74333	145.986	0.74167	35.5997		0.74167	72.2635	0.74167	46.9836	0.74167	13.0207
0.745	190.81	0.74499	145.688	0.74333	35.5991		0.74333	72.0954	0.74334	46.868	0.74334	13.0161
0.74666	190.469	0.74666	145.384	0.745	35.6022		0.745	71.9176	0.74501	46.7503	0.74501	13.0139
0.74833	190.115	0.74833	145.076	0.74667	35.5951		0.74667	71.7296	0.74667	46.6301	0.74667	13.0104
0.75	189.757	0.74999	144.773	0.74833	35.594		0.74833	71.5371	0.74834	46.5193	0.74834	13.0117
0.75166	189.398	0.75166	144.482	0.75	35.5935		0.75	71.3466	0.75001	46.4141	0.75001	13.0116
0.75333	189.048	0.75333	144.184	0.75167	35.5922		0.75167	71.1747	0.75167	46.3056	0.75167	13.0126
0.755	188.71	0.75499	143.897	0.75333	35.5833		0.75333	71.0029	0.75334	46.1865	0.75334	13.0126
0.75666	188.387	0.75666	143.616	0.755	35.5727		0.755	70.8336	0.75501	46.0703	0.75501	13.0094
0.75833	188.064	0.75833	143.341	0.75667	35.5676		0.75667	70.6574	0.75667	45.9643	0.75667	13.0055
0.76	187.719	0.75999	143.053	0.75833	35.5641		0.75833	70.4767	0.75834	45.8604	0.75834	13.003
0.76166	187.363	0.76166	142.767	0.76	35.5668		0.76	70.3029	0.76001	45.7543	0.76001	13.0046
0.76333	187.014	0.76333	142.465	0.76167	35.5695		0.76167	70.1264	0.76167	45.646	0.76167	13.0009
0.765	186.686	0.76499	142.176	0.76333	35.5703		0.76333	69.9328	0.76334	45.5328	0.76334	12.9973
0.76666	186.364	0.76666	141.877	0.765	35.5677		0.765	69.732	0.76501	45.4204	0.76501	12.994
0.76833	186.048	0.76833	141.598	0.76667	35.5555		0.76667	69.5328	0.76667	45.313	0.76667	12.9962
0.77	185.724	0.76999	141.318	0.76833	35.5382		0.76833	69.3564	0.76834	45.2122	0.76834	12.9984
0.77166	185.398	0.77166	141.036	0.77	35.5262		0.77	69.21	0.77001	45.1187	0.77001	13.0003
0.77333	185.066	0.77333	140.752	0.77167	35.5223		0.77167	69.0563	0.77167	45.0224	0.77167	13.0043
0.775	184.732	0.77499	140.469	0.77333	35.5276		0.77333	68.8992	0.77334	44.9125	0.77334	13.0171
0.77666	184.413	0.77666	140.184	0.775	35.528		0.775	68.7257	0.77501	44.8008	0.77501	13.0176
0.77833	184.095	0.77833	139.888	0.77667	35.5275		0.77667	68.5543	0.77667	44.6988	0.77667	13.0134
0.78	183.774	0.77999	139.59	0.77833	35.5208		0.77833	68.3754	0.77834	44.6154	0.77834	13.0016
0.78166	183.455	0.78166	139.295	0.78	35.5098		0.78	68.1904	0.78001	44.5549	0.78001	12.9987
0.78333	183.137	0.78333	139.012	0.78167	35.5066		0.78167	68.0232	0.78167	44.4612	0.78167	12.9962
0.785	182.831	0.78499	138.725	0.78333	35.5089		0.78333	67.8754	0.78334	44.3604	0.78334	12.9898
0.78666	182.515	0.78666	138.438	0.785	35.5132		0.785	67.7257	0.78501	44.2436	0.78501	12.9849
0.78833	182.209	0.78833	138.157	0.78667	35.512		0.78667	67.5673	0.78667	44.1389	0.78667	12.981
0.79	181.893	0.78999	137.876	0.78833	35.5069		0.78833	67.4033	0.78834	44.0367	0.78834	12.9785
0.79166	181.583	0.79166	137.594	0.79	35.5023		0.79	67.2557	0.79001	43.9296	0.79001	12.981
0.79333	181.276	0.79333	137.309	0.79167	35.4963		0.79167	67.1137	0.79167	43.8415	0.79167	12.9828
0.795	180.961	0.79499	137.03	0.79333	35.4888		0.79333	66.9678	0.79334	43.7469	0.79334	12.9858
0.79666	180.648	0.79666	136.755	0.795	35.4823		0.795	66.8181	0.79501	43.6466	0.79501	12.9863
0.79833	180.332	0.79833	136.479	0.79667	35.4793		0.79667	66.6635	0.79667	43.5387	0.79667	12.9859
0.8	180.042	0.79999	136.208	0.79833	35.4805		0.79833	66.5021	0.79834	43.4415	0.79834	12.9825
0.80166	179.755	0.80166	135.951	0.8	35.4745		0.8	66.3547	0.80001	43.3447	0.80001	12.9819
0.80333	179.459	0.80333	135.69	0.80167	35.4629		0.80167	66.2013	0.80167	43.2589	0.80167	12.9827
0.805	179.155	0.80499	135.425	0.80333	35.4449		0.80333	66.0375	0.80334	43.1723	0.80334	12.9883
0.80666	178.84	0.80666	135.152	0.805	35.4309		0.805	65.8629	0.80501	43.0896	0.80501	12.9866
0.80833	178.541	0.80833	134.893	0.80667	35.4237		0.80667	65.7021	0.80667	42.9978	0.80667	12.9832
0.81	178.253	0.80999	134.64	0.80833	35.4208		0.80833	65.5496	0.80834	42.9039	0.80834	12.982
0.81166	177.977	0.81166	134.378	0.81	35.4224		0.81	65.4018	0.81001	42.8103	0.81001	12.9797
0.81333	177.692	0.81333	134.123	0.81167	35.415		0.81167	65.2613	0.81167	42.7279	0.81167	12.9805
0.815	177.401	0.81499	133.857	0.81333	35.4085		0.81333	65.124	0.81334	42.6437	0.81334	12.9797
0.81666	177.107	0.81666	133.602	0.815	35.4013		0.815	64.9822	0.81501	42.5535	0.81501	12.9869
0.81833	176.825	0.81833	133.349	0.81667	35.3963		0.81667	64.8391	0.81667	42.4612	0.81667	12.9891
0.82	176.528	0.81999	133.097	0.81833	35.3842		0.81833	64.7051	0.81834	42.3651	0.81834	12.9853
0.82166	176.244	0.82166	132.854	0.82	35.3788		0.82	64.5767	0.82001	42.2727	0.82001	12.9759
0.82333	175.954	0.82333	132.59	0.82167	35.3708		0.82167	64.4581	0.82167	42.1803	0.82167	12.9731
0.825	175.673	0.82499	132.335	0.82333	35.3686		0.82333	64.3316	0.82334	42.102	0.82334	12.9775
0.82666	175.385	0.82666	132.061	0.825	35.3658		0.825	64.1785	0.82501	42.0341	0.82501	12.9812
0.82833	175.094	0.82833	131.811	0.82667	35.36		0.82667	64.0055	0.82667	41.9551	0.82667	12.9833
0.83	174.814	0.82999	131.569	0.82833	35.3569		0.82833	63.8367	0.82834	41.8681	0.82834	12.9848
0.83166	174.534	0.83166	131.347	0.83	35.347		0.83	63.6825	0.83001	41.7741	0.83001	12.9854
0.83333	174.244	0.83333	131.115	0.83167	35.3423		0.83167	63.5379	0.83167	41.6888	0.83167	12.9841
0.835	173.93	0.83499	130.882	0.83333	35.343		0.83333	63.4025	0.83334	41.602	0.83334	12.9756
0.83666	173.607	0.83666	130.65	0.835	35.34		0.835	63.2609	0.83501	41.5206	0.83501	12.9733
0.83833	173.299	0.83833	130.399	0.83667	35.332		0.83667	63.1167	0.83667	41.441	0.83667	12.9733
0.84	173.009	0.83999	130.142	0.83833	35.3198		0.83833	62.9732	0.83834	41.3641	0.83834	12.9756
0.84166	172.736	0.84166	129.897	0.84	35.3065		0.84	62.8473	0.84001	41.2867	0.84001	12.9738
0.84333	172.462	0.84333	129.676	0.84167	35.3086		0.84167	62.7126	0.84167	41.2049	0.84167	12.9684
0.845	172.176	0.84499	129.449	0.84333	35.3047		0.84333	62.575	0.84334	41.1246	0.84334	12.9607
0.84666	171.885	0.84666	129.206	0.845	35.3051		0.845	62.4306	0.84501	41.0451	0.84501	12.9557
0.84833	171.595	0.84833	128.964	0.84667	35.3001		0.84667	62.2947	0.84667	40.9665	0.84667	12.9588
0.85	171.321	0.84999	128.731	0.84833	35.2948		0.84833	62.1637	0.84834	40.8936	0.84834	12.9644
0.85166	171.064	0.85166	128.51	0.85	35.2898		0.85	62.044	0.85001	40.8167	0.85001	12.9681
0.85333	170.788	0.85333	128.284	0.85167	35.2798		0.85167	61.9237	0.85167	40.7437	0.85167	12.9655
0.855	170.518	0.85499	128.058	0.85333	35.275		0.85333	61.7969	0.85334	40.6654	0.85334	12.9629
0.85666	170.251	0.85666	127.817	0.855	35.2741		0.855	61.6656	0.85501	40.5825	0.85501	12.9608
0.85833	170.007	0.85833	127.572	0.85667	35.2806		0.85667	61.5434	0.85667	40.503	0.85667	12.9622
0.86	169.761	0.85999	127.328	0.85833	35.2819		0.85833	61.4258	0.85834	40.4255	0.85834	12.957
0.86166	169.499	0.86166	127.096	0.86	35.2749		0.86	61.3025	0.86001	40.354	0.86001	12.9553
0.86333	169.242	0.86333	126.882	0.86167	35.2617		0.86167	61.1883	0.86167	40.2805	0.86167	12.9501
0.865	168.994	0.86499	126.663	0.86333	35.2556		0.86333	61.076	0.86334	40.2035	0.86334	12.952
0.86666	168.739	0.86666	126.446	0.865	35.2543		0.865	60.9555	0.86501	40.1336	0.86501	12.9526
0.86833	168.487	0.86833	126.227	0.86667	35.2521		0.86667	60.8193	0.86667	40.0659	0.86667	12.9543
0.87	168.227	0.86999	126.005	0.86833	35.2469		0.86833	60.6887	0.86834	39.9983	0.86834	12.9585
0.87166	167.987	0.87166	125.771	0.87	35.2424		0.87	60.5577	0.87001	39.9171	0.87001	12.9591
0.87333	167.732	0.87333	125.523	0.87167	35.2422		0.87167	60.4305	0.87167	39.8401	0.87167	12.9641
0.875	167.481	0.87499	125.287	0.87333	35.238		0.87333	60.2975	0.87334	39.7681	0.87334	12.9598
0.87666	167.226	0.87666	125.073	0.875	35.2341		0.875	60.1756	0.87501	39.7035	0.87501	12.9573
0.87833	166.983	0.87833	124.863	0.87667	35.2255		0.87667	60.056	0.87667	39.6339	0.87667	12.9503
0.88	166.729	0.87999	124.661	0.87833	35.2194		0.87833	59.9275	0.87834	39.5612	0.87834	12.946
0.88166	166.479	0.88166	124.441	0.88	35.2139		0.88	59.8081	0.88001	39.4863	0.88001	12.9466
0.88333	166.231	0.88333	124.228	0.88167	35.2098		0.88167	59.6868	0.88167	39.4111	0.88167	12.9474
0.885	165.993	0.88499	124.01	0.88333	35.2108		0.88333	59.5727	0.88334	39.3408	0.88334	12.952
0.88666	165.742	0.88666	123.799	0.885	35.2108		0.885	59.4681	0.88501	39.2767	0.88501	12.9512
0.88833	165.487	0.88833	123.571	0.88667	35.2066		0.88667	59.3753	0.88667	39.2083	0.88667	12.9526
0.89	165.236	0.88999	123.352	0.88833	35.2016		0.88833	59.2776	0.88834	39.1405	0.88834	12.954
0.89166	164.985	0.89166	123.141	0.89	35.1935		0.89	59.1488	0.89001	39.0686	0.89001	12.9523
0.89333	164.734	0.89333	122.926	0.89167	35.1915		0.89167	59.0074	0.89167	39.0056	0.89167	12.9449
0.895	164.481	0.89499	122.706	0.89333	35.1807		0.89333	58.8827	0.89334	38.9452	0.89334	12.9383
0.89666	164.234	0.89666	122.493	0.895	35.1693		0.895	58.7737	0.89501	38.8819	0.89501	12.9371
0.89833	163.995	0.89833	122.3	0.89667	35.1521		0.89667	58.6561	0.89667	38.8152	0.89667	12.9379
0.9	163.761	0.89999	122.093	0.89833	35.1479		0.89833	58.5233	0.89834	38.746	0.89834	12.9387
0.90166	163.513	0.90166	121.866	0.9	35.1452		0.9	58.3999	0.90001	38.6812	0.90001	12.9365
0.90333	163.251	0.90333	121.662	0.90167	35.1496		0.90167	58.2828	0.90167	38.6122	0.90167	12.9348
0.905	162.993	0.90499	121.466	0.90333	35.1441		0.90333	58.1704	0.90334	38.5392	0.90334	12.9357
0.90666	162.747	0.90666	121.27	0.905	35.1344		0.905	58.0486	0.90501	38.4723	0.90501	12.9379
0.90833	162.513	0.90833	121.056	0.90667	35.1271		0.90667	57.9383	0.90667	38.4106	0.90667	12.9408
0.91	162.282	0.90999	120.858	0.90833	35.1206		0.90833	57.8268	0.90834	38.3469	0.90834	12.9405
0.91166	162.029	0.91166	120.667	0.91	35.1189		0.91	57.7237	0.91001	38.2796	0.91001	12.9388
0.91333	161.779	0.91333	120.462	0.91167	35.1138		0.91167	57.6122	0.91167	38.2159	0.91167	12.9387
0.915	161.52	0.91499	120.257	0.91333	35.1076		0.91333	57.4997	0.91334	38.1587	0.91334	12.9374
0.91666	161.294	0.91666	120.06	0.915	35.1014		0.915	57.3882	0.91501	38.1027	0.91501	12.9358
0.91833	161.064	0.91833	119.876	0.91667	35.0898		0.91667	57.2809	0.91667	38.0428	0.91667	12.9397
0.92	160.826	0.91999	119.685	0.91833	35.0793		0.91833	57.1758	0.91834	37.9823	0.91834	12.9417
0.92166	160.582	0.92166	119.489	0.92	35.071		0.92	57.0651	0.92001	37.913	0.92001	12.9383
0.92333	160.333	0.92333	119.292	0.92167	35.0694		0.92167	56.9505	0.92167	37.8439	0.92167	12.9307
0.925	160.103	0.92499	119.095	0.92333	35.0613		0.92333	56.8544	0.92334	37.7773	0.92334	12.9309
0.92666	159.87	0.92666	118.901	0.925	35.0508		0.925	56.7664	0.92501	37.7178	0.92501	12.9345
0.92833	159.647	0.92833	118.707	0.92667	35.0427		0.92667	56.6675	0.92667	37.6562	0.92667	12.9401
0.93	159.404	0.92999	118.508	0.92833	35.0417		0.92833	56.5488	0.92834	37.5934	0.92834	12.9379
0.93166	159.161	0.93166	118.294	0.93	35.0401		0.93	56.4283	0.93001	37.5326	0.93001	12.9358
0.93333	158.919	0.93333	118.093	0.93167	35.034		0.93167	56.3247	0.93167	37.4737	0.93167	12.9372
0.935	158.681	0.93499	117.902	0.93333	35.0241		0.93333	56.2257	0.93334	37.4163	0.93334	12.9362
0.93666	158.45	0.93666	117.718	0.935	35.0217		0.935	56.1206	0.93501	37.3618	0.93501	12.9376
0.93833	158.223	0.93833	117.539	0.93667	35.0213		0.93667	56.0092	0.93667	37.3066	0.93667	12.9309
0.94	158	0.93999	117.359	0.93833	35.021		0.93833	55.8963	0.93834	37.2505	0.93834	12.9288
0.94166	157.775	0.94166	117.182	0.94	35.016		0.94	55.7888	0.94001	37.1904	0.94001	12.9288
0.94333	157.549	0.94333	116.997	0.94167	35.0039		0.94167	55.6889	0.94167	37.1362	0.94167	12.9275
0.945	157.326	0.94499	116.814	0.94333	35.0003		0.94333	55.605	0.94334	37.0768	0.94334	12.9245
0.94666	157.103	0.94666	116.637	0.945	34.9974		0.945	55.5186	0.94501	37.0125	0.94501	12.922
0.94833	156.869	0.94833	116.44	0.94667	34.9965		0.94667	55.4208	0.94667	36.9436	0.94667	12.9234
0.95	156.648	0.94999	116.248	0.94833	34.9892		0.94833	55.3137	0.94834	36.884	0.94834	12.9253
0.95166	156.439	0.95166	116.051	0.95	34.9872		0.95	55.2078	0.95001	36.8253	0.95001	12.9255
0.95333	156.234	0.95333	115.871	0.95167	34.9921		0.95167	55.1059	0.95167	36.7622	0.95167	12.9233
0.955	156.02	0.95499	115.686	0.95333	34.9934		0.95333	55.004	0.95334	36.7075	0.95334	12.92
0.95666	155.789	0.95666	115.502	0.955	34.9854		0.955	54.898	0.95501	36.6603	0.95501	12.9234
0.95833	155.566	0.95833	115.312	0.95667	34.9699		0.95667	54.7951	0.95667	36.615	0.95667	12.9324
0.96	155.35	0.95999	115.132	0.95833	34.9529		0.95833	54.694	0.95834	36.5577	0.95834	12.9355
0.96166	155.144	0.96166	114.952	0.96	34.9439		0.96	54.5991	0.96001	36.4993	0.96001	12.9306
0.96333	154.93	0.96333	114.777	0.96167	34.9388		0.96167	54.5108	0.96167	36.4522	0.96167	12.9208
0.965	154.696	0.96499	114.592	0.96333	34.944		0.96333	54.4107	0.96334	36.4117	0.96334	12.9488
0.96666	154.459	0.96666	114.403	0.965	34.9435		0.965	54.3124	0.96501	36.3751	0.96501	12.9667
0.96833	154.232	0.96833	114.225	0.96667	34.9467		0.96667	54.224	0.96667	36.3175	0.96667	12.9656
0.97	154.025	0.96999	114.045	0.96833	34.9458		0.96833	54.1447	0.96834	36.2508	0.96834	12.9359
0.97166	153.824	0.97166	113.871	0.97	34.9456		0.97	54.0588	0.97001	36.178	0.97001	12.9165
0.97333	153.622	0.97333	113.684	0.97167	34.9384		0.97167	53.9779	0.97167	36.1194	0.97167	12.9113
0.975	153.405	0.97499	113.506	0.97333	34.9328		0.97333	53.887	0.97334	36.0655	0.97334	12.9099
0.97666	153.186	0.97666	113.333	0.975	34.9234		0.975	53.7904	0.97501	36.0117	0.97501	12.9102
0.97833	152.961	0.97833	113.154	0.97667	34.9162		0.97667	53.6741	0.97667	35.9568	0.97667	12.9279
0.98	152.743	0.97999	112.976	0.97833	34.9048		0.97833	53.5759	0.97834	35.9022	0.97834	12.9401
0.98166	152.52	0.98166	112.797	0.98	34.9044		0.98	53.4807	0.98001	35.8478	0.98001	12.9401
0.98333	152.305	0.98333	112.629	0.98167	34.9009		0.98167	53.3889	0.98167	35.7973	0.98167	12.9255
0.985	152.093	0.98499	112.46	0.98333	34.8957		0.98333	53.2917	0.98334	35.7474	0.98334	12.9095
0.98666	151.888	0.98666	112.298	0.985	34.8876		0.985	53.199	0.98501	35.6977	0.98501	12.9111
0.98833	151.689	0.98833	112.135	0.98667	34.8842		0.98667	53.1129	0.98667	35.6448	0.98667	12.9145
0.99	151.49	0.98999	111.97	0.98833	34.8858		0.98833	53.0251	0.98834	35.5918	0.98834	12.92
0.99166	151.274	0.99166	111.798	0.99	34.8887		0.99	52.9387	0.99001	35.543	0.99001	12.9189
0.99333	151.051	0.99333	111.621	0.99167	34.8878		0.99167	52.843	0.99167	35.4948	0.99167	12.9155
0.995	150.831	0.99499	111.446	0.99333	34.8802		0.99333	52.7462	0.99334	35.4509	0.99334	12.912
0.99666	150.631	0.99666	111.273	0.995	34.865		0.995	52.6484	0.99501	35.4115	0.99501	12.909
0.99833	150.435	0.99833	111.114	0.99667	34.855		0.99667	52.5562	0.99667	35.3704	0.99667	12.904
1	150.237	0.99999	110.955	0.99833	34.852		0.99833	52.4668	0.99834	35.3167	0.99834	12.8999
1.00166	150.037	1.00166	110.795	1	34.8503		1	52.3872	1.00001	35.2581	1.00001	12.8988
1.00333	149.837	1.00333	110.619	1.00167	34.8458		1.00167	52.3055	1.00167	35.2017	1.00167	12.9025
1.005	149.627	1.00499	110.443	1.00333	34.8397		1.00333	52.225	1.00334	35.1564	1.00334	12.9056
1.00666	149.421	1.00666	110.265	1.005	34.8381		1.005	52.1339	1.00501	35.1047	1.00501	12.9087
1.00833	149.209	1.00833	110.096	1.00667	34.8363		1.00667	52.0482	1.00667	35.0641	1.00667	12.907
1.01	149.009	1.00999	109.936	1.00833	34.8355		1.00833	51.9599	1.00834	35.0184	1.00834	12.9111
1.01166	148.793	1.01166	109.784	1.01	34.8309		1.01	51.8763	1.01001	34.9738	1.01001	12.9118
1.01333	148.59	1.01333	109.625	1.01167	34.8289		1.01167	51.7853	1.01167	34.929	1.01167	12.9229
1.015	148.383	1.01499	109.454	1.01333	34.8273		1.01333	51.6944	1.01334	34.8832	1.01334	12.9362
1.01666	148.2	1.01666	109.283	1.015	34.8258		1.015	51.6085	1.01501	34.8457	1.01501	12.9388
1.01833	148.021	1.01833	109.112	1.01667	34.8251		1.01667	51.5288	1.01667	34.7902	1.01667	12.9353
1.02	147.834	1.01999	108.949	1.01833	34.8253		1.01833	51.4509	1.01834	34.7356	1.01834	12.9186
1.02166	147.637	1.02166	108.793	1.02	34.824		1.02	51.3762	1.02001	34.6762	1.02001	12.9096
1.02333	147.443	1.02333	108.637	1.02167	34.8146		1.02167	51.2941	1.02167	34.6234	1.02167	12.9049
1.025	147.248	1.02499	108.485	1.02333	34.8017		1.02333	51.2146	1.02334	34.5749	1.02334	12.9087
1.02666	147.068	1.02666	108.316	1.025	34.7896		1.025	51.122	1.02501	34.5374	1.02501	12.9151
1.02833	146.87	1.02833	108.157	1.02667	34.7854		1.02667	51.032	1.02667	34.4997	1.02667	12.9118
1.03	146.689	1.02999	107.994	1.02833	34.7806		1.02833	50.9365	1.02834	34.4617	1.02834	12.9061
1.03166	146.494	1.03166	107.842	1.03	34.7755		1.03	50.8492	1.03001	34.4181	1.03001	12.9021
1.03333	146.298	1.03333	107.686	1.03167	34.7686		1.03167	50.7944	1.03167	34.3767	1.03167	12.9042
1.035	146.096	1.03499	107.527	1.03333	34.76		1.03333	50.7619	1.03334	34.3359	1.03334	12.9014
1.03666	145.896	1.03666	107.368	1.035	34.7529		1.035	50.6981	1.03501	34.2879	1.03501	12.9
1.03833	145.699	1.03833	107.206	1.03667	34.7419		1.03667	50.6042	1.03667	34.243	1.03667	12.8979
1.04	145.508	1.03999	107.043	1.03833	34.7392		1.03833	50.4881	1.03834	34.2007	1.03834	12.9005
1.04166	145.313	1.04166	106.884	1.04	34.7314		1.04	50.4033	1.04001	34.1539	1.04001	12.8969
1.04333	145.131	1.04333	106.73	1.04167	34.7301		1.04167	50.3164	1.04167	34.1023	1.04167	12.8958
1.045	144.953	1.04499	106.576	1.04333	34.7238		1.04333	50.2296	1.04334	34.0512	1.04334	12.8931
1.04666	144.773	1.04666	106.423	1.045	34.7223		1.045	50.1463	1.04501	34.0063	1.04501	12.8944
1.04833	144.588	1.04833	106.273	1.04667	34.718		1.04667	50.0805	1.04667	33.9605	1.04667	12.8945
1.05	144.394	1.04999	106.131	1.04833	34.7167		1.04833	50.0155	1.04834	33.9164	1.04834	12.8973
1.05166	144.2	1.05166	105.98	1.05	34.7182		1.05	49.9441	1.05001	33.874	1.05001	12.8999
1.05333	144.014	1.05333	105.818	1.05167	34.7158		1.05167	49.8586	1.05167	33.8392	1.05167	12.8987
1.055	143.828	1.05499	105.653	1.05333	34.7069		1.05333	49.7691	1.05334	33.7935	1.05334	12.8958
1.05666	143.646	1.05666	105.494	1.055	34.6928		1.055	49.6828	1.05501	33.7484	1.05501	12.8913
1.05833	143.452	1.05833	105.35	1.05667	34.6768		1.05667	49.6053	1.05667	33.7079	1.05667	12.8908
1.06	143.268	1.05999	105.214	1.05833	34.6776		1.05833	49.5388	1.05834	33.6698	1.05834	12.8939
1.06166	143.097	1.06166	105.075	1.06	34.6825		1.06	49.4775	1.06001	33.6328	1.06001	12.8961
1.06333	142.94	1.06333	104.932	1.06167	34.6888		1.06167	49.4107	1.06167	33.5896	1.06167	12.8954
1.065	142.776	1.06499	104.784	1.06333	34.6865		1.06333	49.3409	1.06334	33.5572	1.06334	12.8977
1.06666	142.597	1.06666	104.633	1.065	34.6838		1.065	49.266	1.06501	33.5233	1.06501	12.8986
1.06833	142.413	1.06833	104.476	1.06667	34.6842		1.06667	49.1917	1.06667	33.48	1.06667	12.9007
1.07	142.224	1.06999	104.326	1.06833	34.6823		1.06833	49.1169	1.06834	33.4283	1.06834	12.8999
1.07166	142.04	1.07166	104.186	1.07	34.6798		1.07	49.0388	1.07001	33.3796	1.07001	12.9055
1.07333	141.862	1.07333	104.044	1.07167	34.6749		1.07167	48.9605	1.07167	33.3452	1.07167	12.9064
1.075	141.689	1.07499	103.895	1.07333	34.6658		1.07333	48.885	1.07334	33.3244	1.07334	12.9042
1.07666	141.525	1.07666	103.751	1.075	34.6615		1.075	48.818	1.07501	33.2901	1.07501	12.8963
1.07833	141.349	1.07833	103.604	1.07667	34.6619		1.07667	48.7475	1.07667	33.2457	1.07667	12.9031
1.08	141.174	1.07999	103.462	1.07833	34.6582		1.07833	48.6779	1.07834	33.1878	1.07834	12.9184
1.08166	140.986	1.08166	103.31	1.08	34.654		1.08	48.6044	1.08001	33.1445	1.08001	12.9164
1.08333	140.812	1.08333	103.174	1.08167	34.65		1.08167	48.5375	1.08167	33.1059	1.08167	12.909
1.085	140.642	1.08499	103.035	1.08333	34.6519		1.08333	48.4704	1.08334	33.068	1.08334	12.8969
1.08666	140.475	1.08666	102.891	1.085	34.646		1.085	48.3987	1.08501	33.0254	1.08501	12.9033
1.08833	140.3	1.08833	102.743	1.08667	34.6445		1.08667	48.3236	1.08667	32.9878	1.08667	12.907
1.09	140.127	1.08999	102.615	1.08833	34.6454		1.08833	48.2522	1.08834	32.9518	1.08834	12.9064
1.09166	139.964	1.09166	102.484	1.09	34.6454		1.09	48.1835	1.09001	32.9173	1.09001	12.9043
1.09333	139.811	1.09333	102.348	1.09167	34.6402		1.09167	48.1112	1.09167	32.8809	1.09167	12.9023
1.095	139.654	1.09499	102.207	1.09333	34.6285		1.09333	48.0402	1.09334	32.8456	1.09334	12.9021
1.09666	139.49	1.09666	102.073	1.095	34.6223		1.095	47.979	1.09501	32.8108	1.09501	12.9017
1.09833	139.309	1.09833	101.938	1.09667	34.6203		1.09667	47.922	1.09667	32.7664	1.09667	12.9016
1.1	139.125	1.09999	101.794	1.09833	34.6206		1.09833	47.8544	1.09834	32.7258	1.09834	12.9033
1.10166	138.952	1.10166	101.653	1.1	34.6171		1.1	47.7777	1.10001	32.6922	1.10001	12.9082
1.10333	138.792	1.10333	101.526	1.10167	34.6128		1.10167	47.7034	1.10167	32.6867	1.10167	12.9122
10	20	1.10499	101.386	1.10333	34.6117		1.10333	47.6335	1.10334	32.6606	1.10334	12.9137
90	20	1.10666	101.223	1.105	34.6092		1.105	47.5647	1.10501	32.6156	1.10501	12.913
		1.10833	101.041	1.10667	34.6043		1.10667	47.5013	1.10667	32.5506	1.10667	12.9133
		1.10999	100.895	1.10833	34.6004		1.10833	47.4402	1.10834	32.504	1.10834	12.9202
		1.11166	100.789	1.11	34.6021		1.11	47.3831	1.11001	32.4702	1.11001	12.9349
		1.11333	100.695	1.11167	34.5964		1.11167	47.3171	1.11167	32.4362	1.11167	12.9505
		1.11499	100.579	1.11333	34.585		1.11333	47.2704	1.11334	32.397	1.11334	12.9559
		1.11666	100.436	1.115	34.578		1.115	47.1947	1.11501	32.354	1.11501	12.9552
		1.11833	100.284	1.11667	34.5711		1.11667	47.1174	1.11667	32.309	1.11667	12.9492
		1.11999	100.128	1.11833	34.5734		1.11833	47.0187	1.11834	32.2703	1.11834	12.9432
		1.12166	99.9848	1.12	34.5693		1.12	46.9514	1.12001	32.2345	1.12001	12.9405
		1.12333	99.8447	1.12167	34.572		1.12167	46.888	1.12167	32.2007	1.12167	12.9421
		1.12499	99.7039	1.12333	34.5686		1.12333	46.8279	1.12334	32.1713	1.12334	12.9518
		1.12666	99.5754	1.125	34.5635		1.125	46.7621	1.12501	32.137	1.12501	12.96
		1.12833	99.4499	1.12667	34.5573		1.12667	46.699	1.12667	32.102	1.12667	12.969
		1.12999	99.3285	1.12833	34.5531		1.12833	46.6293	1.12834	32.0605	1.12834	12.9747
		1.13166	99.2038	1.13	34.547		1.13	46.5586	1.13001	32.0283	1.13001	12.9806
		1.13333	99.0885	1.13167	34.5408		1.13167	46.4934	1.13167	32.0102	1.13167	12.9827
		1.13499	98.9674	1.13333	34.5358		1.13333	46.4352	1.13334	31.9814	1.13334	12.9837
		1.13666	98.8422	1.135	34.5277		1.135	46.3743	1.13501	31.9477	1.13501	12.9805
		1.13833	98.716	1.13667	34.5206		1.13667	46.3062	1.13667	31.9053	1.13667	12.9766
		1.13999	98.5967	1.13833	34.5106		1.13833	46.2475	1.13834	31.8721	1.13834	12.9787
		1.14166	98.4754	1.14	34.5074		1.14	46.1973	1.14001	31.837	1.14001	12.987
		1.14333	98.3596	1.14167	34.5034		1.14167	46.1346	1.14167	31.7931	1.14167	12.9988
		1.14499	98.238	1.14333	34.4962		1.14333	46.0624	1.14334	31.7602	1.14334	13.0081
		1.14666	98.121	1.145	34.4909		1.145	45.9949	1.14501	31.7316	1.14501	13.0102
		1.14833	97.9949	1.14667	34.4856		1.14667	45.9379	1.14667	31.6952	1.14667	13.0148
		1.14999	97.8725	1.14833	34.4897		1.14833	45.8798	1.14834	31.6497	1.14834	13.0195
		1.15166	97.737	1.15	34.4832		1.15	45.8158	1.15001	31.6083	1.15001	13.0284
		1.15333	97.6055	1.15167	34.4707		1.15167	45.7516	1.15167	31.5794	1.15167	13.0324
		1.15499	97.4746	1.15333	34.4611		1.15333	45.6882	1.15334	31.5494	1.15334	13.0341
		1.15666	97.3523	1.155	34.4621		1.155	45.6341	1.15501	31.5141	1.15501	13.0393
		1.15833	97.222	1.15667	34.4758		1.15667	45.6059	1.15667	31.4786	1.15667	13.0444
		1.15999	97.0997	1.15833	34.4776		1.15833	45.5521	1.15834	31.4751	1.15834	13.0487
		1.16166	96.9732	1.16	34.4811		1.16	45.4937	1.16001	31.4652	1.16001	13.0509
		1.16333	96.8457	1.16167	34.4721		1.16167	45.4134	1.16167	31.4322	1.16167	13.0586
		1.16499	96.7115	1.16333	34.4637		1.16333	45.3497	1.16334	31.3697	1.16334	13.0586
		1.16666	96.5875	1.165	34.4522		1.165	45.2852	1.16501	31.3124	1.16501	13.0576
		1.16833	96.4658	1.16667	34.4458		1.16667	45.2197	1.16667	31.2797	1.16667	13.0555
		1.16999	96.3424	1.16833	34.4412		1.16833	45.1612	1.16834	31.2461	1.16834	13.066
		1.17166	96.2133	1.17	34.4349		1.17	45.099	1.17001	31.2079	1.17001	13.0951
		1.17333	96.094	1.17167	34.4354		1.17167	45.0324	1.17167	31.1762	1.17167	13.1031
		1.17499	95.9781	1.17333	34.4409		1.17333	44.9704	1.17334	31.1447	1.17334	13.1022
		1.17666	95.865	1.175	34.4436		1.175	44.9029	1.17501	31.1165	1.17501	13.0878
		1.17833	95.7371	1.17667	34.4376		1.17667	44.8384	1.17667	31.0811	1.17667	13.0894
		1.17999	95.6096	1.17833	34.431		1.17833	44.7829	1.17834	31.0488	1.17834	13.0923
		1.18166	95.4848	1.18	34.4273		1.18	44.7348	1.18001	31.0272	1.18001	13.0859
		1.18333	95.3622	1.18167	34.4219		1.18167	44.6872	1.18167	31.0052	1.18167	13.0813
		1.18499	95.2371	1.18333	34.4147		1.18333	44.6356	1.18334	30.9809	1.18334	13.0784
		1.18666	95.1116	1.185	34.4087		1.185	44.5831	1.18501	30.9448	1.18501	13.082
		1.18833	94.9914	1.18667	34.4108		1.18667	44.5382	1.18667	30.9065	1.18667	13.0818
		1.18999	94.8812	1.18833	34.4085		1.18833	44.4878	1.18834	30.871	1.18834	13.0852
		1.19166	94.7725	1.19	34.4027		1.19	44.4344	1.19001	30.8344	1.19001	13.0854
		1.19333	94.6685	1.19167	34.3944		1.19167	44.371	1.19167	30.7996	1.19167	13.097
		1.19499	94.5609	1.19333	34.3908		1.19333	44.3083	1.19334	30.7638	1.19334	13.1376
		1.19666	94.4536	1.195	34.39		1.195	44.2535	1.19501	30.7361	1.19501	13.1439
		1.19833	94.3431	1.19667	34.3814		1.19667	44.2005	1.19667	30.7085	1.19667	13.1408
		1.19999	94.2284	1.19833	34.3785		1.19833	44.1589	1.19834	30.6776	1.19834	13.107
		1.20166	94.1061	1.2	34.3749		1.2	44.1029	1.20001	30.6432	1.20001	13.102
		1.20333	93.9849	1.20167	34.3773		1.20167	44.0531	1.20167	30.6103	1.20167	13.096
		1.20499	93.863	1.20333	34.3676		1.20333	43.9849	1.20334	30.5803	1.20334	13.0866
		1.20666	93.7547	1.205	34.3625		1.205	43.9184	1.20501	30.5501	1.20501	13.0822
		1.20833	93.6487	1.20667	34.3582		1.20667	43.8533	1.20667	30.5267	1.20667	13.0832
		1.20999	93.5392	1.20833	34.3609		1.20833	43.7941	1.20834	30.5004	1.20834	13.0887
		1.21166	93.4289	1.21	34.3582		1.21	43.7431	1.21001	30.4747	1.21001	13.0924
		1.21333	93.312	1.21167	34.3578		1.21167	43.6862	1.21167	30.441	1.21167	13.0878
		1.21499	93.2035	1.21333	34.3607		1.21333	43.6309	1.21334	30.4081	1.21334	13.0828
		1.21666	93.0862	1.215	34.3546		1.215	43.587	1.21501	30.3803	1.21501	13.0805
		1.21833	92.9711	1.21667	34.3415		1.21667	43.5438	1.21667	30.3438	1.21667	13.0835
		1.21999	92.8573	1.21833	34.3288		1.21833	43.4927	1.21834	30.3158	1.21834	13.0883
		1.22166	92.7372	1.22	34.3268		1.22	43.4276	1.22001	30.2984	1.22001	13.0891
		1.22333	92.6332	1.22167	34.3312		1.22167	43.3607	1.22167	30.2837	1.22167	13.0878
		1.22499	92.5197	1.22333	34.3303		1.22333	43.306	1.22334	30.2587	1.22334	13.0841
		1.22666	92.4193	1.225	34.3301		1.225	43.2486	1.22501	30.2135	1.22501	13.0824
		1.22833	92.3074	1.22667	34.3294		1.22667	43.1981	1.22667	30.1822	1.22667	13.0786
		1.22999	92.204	1.22833	34.3193		1.22833	43.1385	1.22834	30.15	1.22834	13.0809
		1.23166	92.0961	1.23	34.312		1.23	43.0854	1.23001	30.1229	1.23001	13.0779
		1.23333	91.9846	1.23167	34.3033		1.23167	43.031	1.23167	30.0908	1.23167	13.0783
		1.23499	91.8788	1.23333	34.3091		1.23333	42.9846	1.23334	30.0628	1.23334	13.0745
		1.23666	91.7796	1.235	34.3066		1.235	42.937	1.23501	30.0363	1.23501	13.0779
		1.23833	91.6789	1.23667	34.3091		1.23667	42.8897	1.23667	30.0099	1.23667	13.0814
		1.23999	91.5693	1.23833	34.3074		1.23833	42.8478	1.23834	29.9811	1.23834	13.0784
		1.24166	91.4586	1.24	34.3091		1.24	42.8061	1.24001	29.9518	1.24001	13.0754
		1.24333	91.3475	1.24167	34.3018		1.24167	42.7565	1.24167	29.9207	1.24167	13.0785
		1.24499	91.2453	1.24333	34.2869		1.24333	42.709	1.24334	29.8926	1.24334	13.0838
		1.24666	91.1299	1.245	34.2769		1.245	42.6591	1.24501	29.8654	1.24501	13.0855
		1.24833	91.024	1.24667	34.2706		1.24667	42.5994	1.24667	29.8398	1.24667	13.0783
		1.24999	90.9188	1.24833	34.2717		1.24833	42.5303	1.24834	29.8156	1.24834	13.0798
		1.25166	90.8168	1.25	34.2704		1.25	42.4721	1.25001	29.7866	1.25001	13.0844
		1.25333	90.7202	1.25167	34.2724		1.25167	42.4288	1.25167	29.7639	1.25167	13.0901
		1.25499	90.6168	1.25333	34.2719		1.25333	42.3813	1.25334	29.7341	1.25334	13.088
		1.25666	90.5174	1.255	34.2665		1.255	42.3306	1.25501	29.7098	1.25501	13.0775
		1.25833	90.4085	1.25667	34.2573		1.25667	42.285	1.25667	29.6766	1.25667	13.0733
		1.25999	90.3021	1.25833	34.2496		1.25833	42.2374	1.25834	29.6439	1.25834	13.0672
		1.26166	90.1922	1.26	34.2475		1.26	42.1897	1.26001	29.6128	1.26001	13.0698
		1.26333	90.0789	1.26167	34.2516		1.26167	42.1335	1.26167	29.5779	1.26167	13.0719
		1.26499	89.9658	1.26333	34.259		1.26333	42.0772	1.26334	29.5478	1.26334	13.0742
		1.26666	89.8578	1.265	34.2663		1.265	42.0185	1.26501	29.5185	1.26501	13.0749
		1.26833	89.7531	1.26667	34.2672		1.26667	41.9699	1.26667	29.5029	1.26667	13.0714
		1.26999	89.6462	1.26833	34.2626		1.26833	41.9263	1.26834	29.4926	1.26834	13.0686
		1.27166	89.5409	1.27	34.2607		1.27	41.8815	1.27001	29.4802	1.27001	13.0634
		1.27333	89.4441	1.27167	34.252		1.27167	41.8267	1.27167	29.4551	1.27167	13.0582
		1.27499	89.353	1.27333	34.2432		1.27333	41.7724	1.27334	29.4254	1.27334	13.056
		1.27666	89.2583	1.275	34.2311		1.275	41.7197	1.27501	29.3919	1.27501	13.0553
		1.27833	89.1582	1.27667	34.2229		1.27667	41.6713	1.27667	29.3634	1.27667	13.0561
		1.27999	89.0501	1.27833	34.2212		1.27833	41.6197	1.27834	29.338	1.27834	13.0529
		1.28166	88.9405	1.28	34.2188		1.28	41.5731	1.28001	29.3078	1.28001	13.054
		1.28333	88.8402	1.28167	34.2229		1.28167	41.5286	1.28167	29.2786	1.28167	13.0534
		1.28499	88.7405	1.28333	34.221		1.28333	41.4858	1.28334	29.2467	1.28334	13.0572
		1.28666	88.6501	1.285	34.2172		1.285	41.4344	1.28501	29.2227	1.28501	13.0586
		1.28833	88.5537	1.28667	34.2155		1.28667	41.3775	1.28667	29.193	1.28667	13.0615
		1.28999	88.4574	1.28833	34.2122		1.28833	41.3255	1.28834	29.1669	1.28834	13.0618
		1.29166	88.3602	1.29	34.2129		1.29	41.2866	1.29001	29.1434	1.29001	13.0608
		1.29333	88.2617	1.29167	34.2073		1.29167	41.2655	1.29167	29.121	1.29167	13.0583
		1.29499	88.1619	1.29333	34.2033		1.29333	41.2301	1.29334	29.0954	1.29334	13.0582
		1.29666	88.0607	1.295	34.201		1.295	41.1805	1.29501	29.0662	1.29501	13.0596
		1.29833	87.9579	1.29667	34.197		1.29667	41.1217	1.29667	29.0402	1.29667	13.063
		1.29999	87.8613	1.29833	34.1862		1.29833	41.0732	1.29834	29.0188	1.29834	13.0605
		1.30166	87.7612	1.3	34.1706		1.3	41.0279	1.30001	29.0168	1.30001	13.0573
		1.30333	87.6574	1.30167	34.1621		1.30167	40.981	1.30167	28.9958	1.30167	13.0517
		1.30499	87.5523	1.30333	34.1632		1.30333	40.9529	1.30334	28.9661	1.30334	13.0512
		1.30666	87.4548	1.305	34.1645		1.305	40.9451	1.30501	28.9189	1.30501	13.0492
		1.30833	87.3658	1.30667	34.1613		1.30667	40.9195	1.30667	28.8925	1.30667	13.0473
		1.30999	87.2695	1.30833	34.1548		1.30833	40.8779	1.30834	28.8691	1.30834	13.045
		1.31166	87.1702	1.31	34.1475		1.31	40.8113	1.31001	28.838	1.31001	13.0402
		1.31333	87.0737	1.31167	34.1417		1.31167	40.7525	1.31167	28.8126	1.31167	13.0358
		1.31499	86.9805	1.31333	34.1358		1.31333	40.6876	1.31334	28.8046	1.31334	13.0332
		1.31666	86.8841	1.315	34.1302		1.315	40.641	1.31501	28.8073	1.31501	13.0331
		1.31833	86.7816	1.31667	34.1253		1.31667	40.5992	1.31667	28.7828	1.31667	13.0346
		1.31999	86.687	1.31833	34.1227		1.31833	40.55	1.31834	28.7382	1.31834	13.0357
		1.32166	86.5931	1.32	34.1194		1.32	40.4984	1.32001	28.691	1.32001	13.0401
		1.32333	86.5006	1.32167	34.121		1.32167	40.449	1.32167	28.666	1.32167	13.0405
		1.32499	86.4046	1.32333	34.1241		1.32333	40.4121	1.32334	28.6426	1.32334	13.0376
		1.32666	86.3137	1.325	34.1257		1.325	40.3728	1.32501	28.6208	1.32501	13.0319
		1.32833	86.2244	1.32667	34.1236		1.32667	40.3394	1.32667	28.5988	1.32667	13.0323
		1.32999	86.1314	1.32833	34.1176		1.32833	40.2948	1.32834	28.5839	1.32834	13.0324
		1.33166	86.0421	1.33	34.1117		1.33	40.2418	1.33001	28.5645	1.33001	13.0357
		1.33333	85.9516	1.33167	34.1026		1.33167	40.1844	1.33167	28.5374	1.33167	13.0328
		1.33499	85.8665	1.33333	34.0996		1.33333	40.1356	1.33334	28.5082	1.33334	13.0285
		1.33666	85.7691	1.335	34.0973		1.335	40.0848	1.33501	28.4802	1.33501	13.0251
		1.33833	85.6711	1.33667	34.0956		1.33667	40.0366	1.33667	28.4656	1.33667	13.0254
		1.33999	85.57	1.33833	34.0936		1.33833	39.9914	1.33834	28.4431	1.33834	13.0247
		1.34166	85.4643	1.34	34.0922		1.34	39.9553	1.34001	28.4212	1.34001	13.0229
		1.34333	85.3629	1.34167	34.0855		1.34167	39.9204	1.34167	28.3945	1.34167	13.0247
		1.34499	85.2687	1.34333	34.0763		1.34333	39.8814	1.34334	28.37	1.34334	13.0271
		1.34666	85.1892	1.345	34.0728		1.345	39.8352	1.34501	28.3458	1.34501	13.0287
		1.34833	85.102	1.34667	34.0773		1.34667	39.784	1.34667	28.3206	1.34667	13.0245
		1.34999	85.0138	1.34833	34.0857		1.34833	39.7419	1.34834	28.2947	1.34834	13.0211
		1.35166	84.9234	1.35	34.0923		1.35	39.6996	1.35001	28.2688	1.35001	13.0237
		1.35333	84.8441	1.35167	34.0896		1.35167	39.6564	1.35167	28.2448	1.35167	13.0247
		1.35499	84.749	1.35333	34.0816		1.35333	39.6096	1.35334	28.219	1.35334	13.0292
		1.35666	84.6549	1.355	34.0676		1.355	39.5609	1.35501	28.1956	1.35501	13.0241
		1.35833	84.5553	1.35667	34.0641		1.35667	39.5193	1.35667	28.1729	1.35667	13.0208
		1.35999	84.4663	1.35833	34.0598		1.35833	39.4824	1.35834	28.1568	1.35834	13.0164
		1.36166	84.3773	1.36	34.0591		1.36	39.4447	1.36001	28.1366	1.36001	13.0134
		1.36333	84.2867	1.36167	34.0559		1.36167	39.4033	1.36167	28.1117	1.36167	13.0098
		1.36499	84.1986	1.36333	34.0534		1.36333	39.3585	1.36334	28.0872	1.36334	13.0065
		1.36666	84.1115	1.365	34.057		1.365	39.3262	1.36501	28.0633	1.36501	13.0065
		1.36833	84.0336	1.36667	34.057		1.36667	39.2912	1.36667	28.0483	1.36667	13.0072
		1.36999	83.9483	1.36833	34.0598		1.36833	39.2483	1.36834	28.0283	1.36834	13.0074
		1.37166	83.8573	1.37	34.0534		1.37	39.2014	1.37001	28.0092	1.37001	13.0051
		1.37333	83.7702	1.37167	34.049		1.37167	39.1568	1.37167	27.988	1.37167	13.0044
		1.37499	83.6881	1.37333	34.05		1.37333	39.1193	1.37334	27.9659	1.37334	13.0034
		1.37666	83.6004	1.375	34.0456		1.375	39.0818	1.37501	27.943	1.37501	13.0064
		1.37833	83.5038	1.37667	34.0401		1.37667	39.0401	1.37667	27.9158	1.37667	13.0086
		1.37999	83.413	1.37833	34.0277		1.37833	38.9973	1.37834	27.89	1.37834	13.0095
		1.38166	83.3302	1.38	34.0174		1.38	38.9564	1.38001	27.8723	1.38001	13.0068
		1.38333	83.2451	1.38167	34.0142		1.38167	38.9212	1.38167	27.8569	1.38167	13.0086
		1.38499	83.159	1.38333	34.0164		1.38333	38.9066	1.38334	27.8486	1.38334	13.0116
		1.38666	83.0764	1.385	34.0191		1.385	38.8811	1.38501	27.8318	1.38501	13.0204
		1.38833	82.9981	1.38667	34.0162		1.38667	38.8482	1.38667	27.8073	1.38667	13.034
		1.38999	82.9177	1.38833	34.0069		1.38833	38.7908	1.38834	27.7814	1.38834	13.026
		1.39166	82.8311	1.39	34.0044		1.39	38.732	1.39001	27.7548	1.39001	13.015
		1.39333	82.7414	1.39167	34.0047		1.39167	38.6807	1.39167	27.7349	1.39167	12.9945
		1.39499	82.6527	1.39333	34.0043		1.39333	38.6374	1.39334	27.7147	1.39334	12.9961
		1.39666	82.5628	1.395	34.0016		1.395	38.6055	1.39501	27.6962	1.39501	12.9962
		1.39833	82.4754	1.39667	33.998		1.39667	38.5755	1.39667	27.672	1.39667	12.9957
		1.39999	82.3919	1.39833	33.9941		1.39833	38.5367	1.39834	27.6477	1.39834	12.9918
		1.40166	82.3066	1.4	33.9884		1.4	38.4881	1.40001	27.62	1.40001	12.9867
		1.40333	82.2147	1.40167	33.9824		1.40167	38.4448	1.40167	27.5994	1.40167	12.9859
		1.40499	82.1234	1.40333	33.9785		1.40333	38.4195	1.40334	27.5902	1.40334	12.9831
		1.40666	82.0423	1.405	33.9758		1.405	38.3969	1.40501	27.5785	1.40501	12.9788
		1.40833	81.9625	1.40667	33.9712		1.40667	38.3624	1.40667	27.5592	1.40667	12.978
		1.40999	81.8823	1.40833	33.9659		1.40833	38.3232	1.40834	27.5246	1.40834	12.9805
		1.41166	81.8021	1.41	33.9638		1.41	38.2814	1.41001	27.4992	1.41001	12.9845
		1.41333	81.7234	1.41167	33.9654		1.41167	38.2415	1.41167	27.4835	1.41167	12.982
		1.41499	81.649	1.41333	33.9618		1.41333	38.1978	1.41334	27.4656	1.41334	12.9822
		1.41666	81.5651	1.415	33.9599		1.415	38.1642	1.41501	27.4456	1.41501	12.9814
		1.41833	81.4757	1.41667	33.9525		1.41667	38.128	1.41667	27.4255	1.41667	12.979
		1.41999	81.3831	1.41833	33.9499		1.41833	38.0881	1.41834	27.4094	1.41834	12.9741
		1.42166	81.291	1.42	33.9454		1.42	38.0487	1.42001	27.3914	1.42001	12.975
		1.42333	81.2052	1.42167	33.9415		1.42167	38.0104	1.42167	27.3685	1.42167	12.9812
		1.42499	81.1189	1.42333	33.9365		1.42333	37.977	1.42334	27.3434	1.42334	12.985
		1.42666	81.0385	1.425	33.934		1.425	37.9422	1.42501	27.3211	1.42501	12.984
		1.42833	80.9637	1.42667	33.9299		1.42667	37.906	1.42667	27.3023	1.42667	12.979
		1.42999	80.8893	1.42833	33.9225		1.42833	37.8664	1.42834	27.2841	1.42834	12.9792
		1.43166	80.8172	1.43	33.9151		1.43	37.8207	1.43001	27.265	1.43001	12.991
		1.43333	80.7336	1.43167	33.9116		1.43167	37.7809	1.43167	27.2432	1.43167	12.993
		1.43499	80.6534	1.43333	33.9128		1.43333	37.7406	1.43334	27.2271	1.43334	12.9919
		1.43666	80.5642	1.435	33.9117		1.435	37.6987	1.43501	27.2112	1.43501	12.9762
		1.43833	80.478	1.43667	33.9081		1.43667	37.6546	1.43667	27.1909	1.43667	12.9734
		1.43999	80.3934	1.43833	33.9006		1.43833	37.6134	1.43834	27.1604	1.43834	12.9771
		1.44166	80.3094	1.44	33.8969		1.44	37.5793	1.44001	27.1361	1.44001	13.0038
		1.44333	80.2316	1.44167	33.8961		1.44167	37.5474	1.44167	27.118	1.44167	13.0046
		1.44499	80.1523	1.44333	33.9001		1.44333	37.5137	1.44334	27.1072	1.44334	12.9992
		1.44666	80.0835	1.445	33.8992		1.445	37.4793	1.44501	27.0905	1.44501	12.9751
		1.44833	80.0036	1.44667	33.8934		1.44667	37.4509	1.44667	27.071	1.44667	12.9729
		1.44999	79.9147	1.44833	33.8896		1.44833	37.4307	1.44834	27.0556	1.44834	12.9691
		1.45166	79.832	1.45	33.8815		1.45	37.4273	1.45001	27.0376	1.45001	12.9637
		1.45333	79.7596	1.45167	33.8734		1.45167	37.4072	1.45167	27.016	1.45167	12.9607
		1.45499	79.6922	1.45333	33.8634		1.45333	37.3732	1.45334	26.9902	1.45334	12.9594
		1.45666	79.6154	1.455	33.863		1.455	37.3199	1.45501	26.9707	1.45501	12.9587
		1.45833	79.5379	1.45667	33.8617		1.45667	37.2753	1.45667	26.9574	1.45667	12.9581
		1.45999	79.4506	1.45833	33.8592		1.45833	37.2363	1.45834	26.9444	1.45834	12.9588
		1.46166	79.363	1.46	33.8514		1.46	37.2075	1.46001	26.9303	1.46001	12.9591
		1.46333	79.2779	1.46167	33.854		1.46167	37.1805	1.46167	26.9122	1.46167	12.9574
		1.46499	79.1999	1.46333	33.8557		1.46333	37.1547	1.46334	26.8939	1.46334	12.955
		1.46666	79.1359	1.465	33.8609		1.465	37.1208	1.46501	26.8695	1.46501	12.9548
		1.46833	79.0648	1.46667	33.8578		1.46667	37.0816	1.46667	26.8482	1.46667	12.9521
		1.46999	79.0001	1.46833	33.8548		1.46833	37.0331	1.46834	26.8315	1.46834	12.9509
		1.47166	78.9129	1.47	33.8461		1.47	36.9871	1.47001	26.8104	1.47001	12.9465
		1.47333	78.8365	1.47167	33.8413		1.47167	36.9542	1.47167	26.8029	1.47167	12.9479
		1.47499	78.7548	1.47333	33.8431		1.47333	36.9247	1.47334	26.7889	1.47334	12.9481
		1.47666	78.6776	1.475	33.8454		1.475	36.8949	1.47501	26.7783	1.47501	12.9503
		1.47833	78.6033	1.47667	33.8465		1.47667	36.8547	1.47667	26.7517	1.47667	12.9497
		1.47999	78.5284	1.47833	33.8484		1.47833	36.8184	1.47834	26.7246	1.47834	12.9482
		1.48166	78.4651	1.48	33.8478		1.48	36.7793	1.48001	26.7	1.48001	12.9478
		1.48333	78.3954	1.48167	33.8482		1.48167	36.7437	1.48167	26.6815	1.48167	12.9474
		1.48499	78.323	1.48333	33.8479		1.48333	36.706	1.48334	26.6686	1.48334	12.9445
		1.48666	78.2383	1.485	33.8471		1.485	36.6716	1.48501	26.6591	1.48501	12.9421
		1.48833	78.1501	1.48667	33.8421		1.48667	36.6427	1.48667	26.6405	1.48667	12.9426
		1.48999	78.0766	1.48833	33.8306		1.48833	36.6169	1.48834	26.6177	1.48834	12.9447
		1.49166	78.0027	1.49	33.8242		1.49	36.5842	1.49001	26.5922	1.49001	12.9461
		1.49333	77.9335	1.49167	33.8168		1.49167	36.55	1.49167	26.5785	1.49167	12.941
		1.49499	77.8599	1.49333	33.8139		1.49333	36.5091	1.49334	26.566	1.49334	12.9415
		1.49666	77.7925	1.495	33.8169		1.495	36.4777	1.49501	26.5505	1.49501	12.9405
		1.49833	77.7193	1.49667	33.8194		1.49667	36.444	1.49667	26.5284	1.49667	12.9464
		1.49999	77.6342	1.49833	33.816		1.49833	36.4164	1.49834	26.5014	1.49834	12.947
		1.50166	77.5569	1.5	33.8081		1.5	36.3882	1.50001	26.4789	1.50001	12.946
		1.50333	77.479	1.50167	33.8048		1.50167	36.3608	1.50167	26.4594	1.50167	12.9428
		1.50499	77.4095	1.50333	33.8088		1.50333	36.332	1.50334	26.4467	1.50334	12.9424
		1.50666	77.3345	1.505	33.8056		1.505	36.2999	1.50501	26.4342	1.50501	12.9421
		1.50833	77.2661	1.50667	33.8049		1.50667	36.2652	1.50667	26.4203	1.50667	12.9383
		1.50999	77.1871	1.50833	33.7979		1.50833	36.237	1.50834	26.4039	1.50834	12.9333
		1.51166	77.1025	1.51	33.7943		1.51	36.2027	1.51001	26.3867	1.51001	12.9301
		1.51333	77.0083	1.51167	33.7956		1.51167	36.172	1.51167	26.3734	1.51167	12.931
		1.51499	76.9253	1.51333	33.7943		1.51333	36.1463	1.51334	26.3589	1.51334	12.9319
		1.51666	76.846	1.515	33.7888		1.515	36.1258	1.51501	26.3409	1.51501	12.9326
		1.51833	76.7751	1.51667	33.774		1.51667	36.0926	1.51667	26.3172	1.51667	12.9331
		1.51999	76.6975	1.51833	33.7702		1.51833	36.0506	1.51834	26.2987	1.51834	12.9333
		1.52166	76.6293	1.52	33.7759		1.52	36.0146	1.52001	26.2876	1.52001	12.9305
		1.52333	76.5734	1.52167	33.782		1.52167	35.9944	1.52167	26.2788	1.52167	12.9251
		1.52499	76.5284	1.52333	33.7776		1.52333	35.9691	1.52334	26.2617	1.52334	12.9221
		1.52666	76.4749	1.525	33.7703		1.525	35.9324	1.52501	26.2564	1.52501	12.9258
		1.52833	76.4135	1.52667	33.7656		1.52667	35.8912	1.52667	26.2357	1.52667	12.9314
		1.52999	76.355	1.52833	33.766		1.52833	35.8542	1.52834	26.2202	1.52834	12.9357
		1.53166	76.2974	1.53	33.7626		1.53	35.8268	1.53001	26.1905	1.53001	12.9514
		1.53333	76.2307	1.53167	33.7622		1.53167	35.7996	1.53167	26.1768	1.53167	12.9495
		1.53499	76.1536	1.53333	33.7659		1.53333	35.7704	1.53334	26.1611	1.53334	12.9422
		1.53666	76.0706	1.535	33.7677		1.535	35.757	1.53501	26.1418	1.53501	12.9297
		1.53833	75.9915	1.53667	33.763		1.53667	35.735	1.53667	26.1229	1.53667	12.9487
		1.53999	75.9139	1.53833	33.7523		1.53833	35.7013	1.53834	26.1099	1.53834	12.9525
		1.54166	75.8354	1.54	33.7482		1.54	35.6595	1.54001	26.1013	1.54001	12.943
		1.54333	75.7582	1.54167	33.7435		1.54167	35.635	1.54167	26.0902	1.54167	12.9184
		1.54499	75.6833	1.54333	33.7352		1.54333	35.6081	1.54334	26.0694	1.54334	12.9177
		1.54666	75.6116	1.545	33.727		1.545	35.5708	1.54501	26.0437	1.54501	12.9225
		1.54833	75.5342	1.54667	33.7195		1.54667	35.5219	1.54667	26.0215	1.54667	12.9275
		1.54999	75.4701	1.54833	33.7172		1.54833	35.4947	1.54834	26.0037	1.54834	12.925
		1.55166	75.4068	1.55	33.7107		1.55	35.4668	1.55001	25.9895	1.55001	12.9182
		1.55333	75.3415	1.55167	33.7049		1.55167	35.4392	1.55167	25.9721	1.55167	12.9122
		1.55499	75.2717	1.55333	33.7038		1.55333	35.4038	1.55334	25.9594	1.55334	12.9131
		1.55666	75.2047	1.555	33.7016		1.555	35.3715	1.55501	25.9503	1.55501	12.9159
		1.55833	75.1462	1.55667	33.6988		1.55667	35.3387	1.55667	25.9454	1.55667	12.9164
		1.55999	75.0779	1.55833	33.6944		1.55833	35.3078	1.55834	25.9287	1.55834	12.9141
		1.56166	75.0156	1.56	33.6948		1.56	35.2756	1.56001	25.9073	1.56001	12.9151
		1.56333	74.9509	1.56167	33.6941		1.56167	35.2456	1.56167	25.8836	1.56167	12.924
		1.56499	74.8894	1.56333	33.6865		1.56333	35.2155	1.56334	25.8621	1.56334	12.9238
		1.56666	74.8156	1.565	33.676		1.565	35.1854	1.56501	25.8432	1.56501	12.9242
		1.56833	74.7418	1.56667	33.6677		1.56667	35.1501	1.56667	25.821	1.56667	12.9335
		1.56999	74.6622	1.56833	33.6712		1.56833	35.1225	1.56834	25.8065	1.56834	12.9354
		1.57166	74.597	1.57	33.6755		1.57	35.1009	1.57001	25.7923	1.57001	12.9283
		1.57333	74.5439	1.57167	33.6736		1.57167	35.0807	1.57167	25.778	1.57167	12.9056
		1.57499	74.4895	1.57333	33.6694		1.57333	35.0708	1.57334	25.7628	1.57334	12.9013
		1.57666	74.4232	1.575	33.6652		1.575	35.0495	1.57501	25.7483	1.57501	12.9037
		1.57833	74.3564	1.57667	33.6637		1.57667	35.0236	1.57667	25.7385	1.57667	12.9043
		1.57999	74.2965	1.57833	33.6609		1.57833	34.9721	1.57834	25.7284	1.57834	12.9025
		1.58166	74.2341	1.58	33.6559		1.58	34.9275	1.58001	25.7171	1.58001	12.899
		1.58333	74.1598	1.58167	33.6607		1.58167	34.895	1.58167	25.7008	1.58167	12.8969
		1.58499	74.0832	1.58333	33.6587		1.58333	34.8707	1.58334	25.6823	1.58334	12.8983
		1.58666	74.0216	1.585	33.6581		1.585	34.8443	1.58501	25.6629	1.58501	12.8979
		1.58833	73.9639	1.58667	33.6535		1.58667	34.8159	1.58667	25.6457	1.58667	12.901
		1.58999	73.9106	1.58833	33.6492		1.58833	34.7865	1.58834	25.6306	1.58834	12.8995
		1.59166	73.8436	1.59	33.6519		1.59	34.7616	1.59001	25.6124	1.59001	12.9023
		1.59333	73.7734	1.59167	33.6495		1.59167	34.7348	1.59167	25.6266	1.59167	12.8967
		1.59499	73.699	1.59333	33.6512		1.59333	34.7047	1.59334	25.6366	1.59334	12.8914
		1.59666	73.638	1.595	33.6487		1.595	34.6702	1.59501	25.6236	1.59501	12.8863
		1.59833	73.5767	1.59667	33.6443		1.59667	34.6402	1.59667	25.5776	1.59667	12.89
		1.59999	73.5165	1.59833	33.6412		1.59833	34.6158	1.59834	25.5345	1.59834	12.8969
		1.60166	73.448	1.6	33.635		1.6	34.5924	1.60001	25.5195	1.60001	12.8992
		1.60333	73.3823	1.60167	33.6342		1.60167	34.5651	1.60167	25.504	1.60167	12.9001
		1.60499	73.3128	1.60333	33.6309		1.60333	34.5374	1.60334	25.4888	1.60334	12.8979
		1.60666	73.2471	1.605	33.624		1.605	34.5061	1.60501	25.4697	1.60501	12.8971
		1.60833	73.1852	1.60667	33.6217		1.60667	34.4729	1.60667	25.4569	1.60667	12.8935
		1.60999	73.1307	1.60833	33.6174		1.60833	34.4413	1.60834	25.4432	1.60834	12.8943
		1.61166	73.0763	1.61	33.6158		1.61	34.4117	1.61001	25.4275	1.61001	12.8952
		1.61333	73.0104	1.61167	33.6069		1.61167	34.3859	1.61167	25.4087	1.61167	12.9057
		1.61499	72.9376	1.61333	33.6035		1.61333	34.3603	1.61334	25.3896	1.61334	12.9104
		1.61666	72.8578	1.615	33.6074		1.615	34.3784	1.61501	25.3743	1.61501	12.9068
		1.61833	72.7902	1.61667	33.6137		1.61667	34.3772	1.61667	25.3581	1.61667	12.8935
		1.61999	72.7301	1.61833	33.6115		1.61833	34.3596	1.61834	25.3467	1.61834	12.884
		1.62166	72.6732	1.62	33.6031		1.62	34.2979	1.62001	25.337	1.62001	12.8819
		1.62333	72.6147	1.62167	33.5938		1.62167	34.257	1.62167	25.3259	1.62167	12.8815
		1.62499	72.5501	1.62333	33.59		1.62333	34.2592	1.62334	25.3066	1.62334	12.919
		1.62666	72.4746	1.625	33.5932		1.625	34.2646	1.62501	25.2872	1.62501	12.9553
		1.62833	72.3992	1.62667	33.5939		1.62667	34.237	1.62667	25.284	1.62667	12.9676
		1.62999	72.3379	1.62833	33.5981		1.62833	34.1678	1.62834	25.2731	1.62834	12.9303
		1.63166	72.2928	1.63	33.5915		1.63	34.1026	1.63001	25.2564	1.63001	12.8939
		1.63333	72.2505	1.63167	33.5911		1.63167	34.0712	1.63167	25.2211	1.63167	12.8846
		1.63499	72.1927	1.63333	33.585		1.63333	34.0591	1.63334	25.2051	1.63334	12.8831
		1.63666	72.1249	1.635	33.5801		1.635	34.041	1.63501	25.194	1.63501	12.8811
		1.63833	72.0499	1.63667	33.5764		1.63667	34.0148	1.63667	25.1852	1.63667	12.8787
		1.63999	71.9833	1.63833	33.5784		1.63833	33.9787	1.63834	25.1723	1.63834	12.879
		1.64166	71.9238	1.64	33.5801		1.64	33.9393	1.64001	25.1574	1.64001	12.8788
		1.64333	71.8691	1.64167	33.5759		1.64167	33.9072	1.64167	25.1425	1.64167	12.8777
		1.64499	71.8143	1.64333	33.5639		1.64333	33.8814	1.64334	25.1229	1.64334	12.8746
		1.64666	71.7568	1.645	33.5603		1.645	33.8656	1.64501	25.1116	1.64501	12.8736
		1.64833	71.6969	1.64667	33.5581		1.64667	33.8507	1.64667	25.1027	1.64667	12.8732
		1.64999	71.6372	1.64833	33.5591		1.64833	33.8306	1.64834	25.094	1.64834	12.8757
		1.65166	71.5746	1.65	33.5517		1.65	33.7966	1.65001	25.0819	1.65001	12.8785
		1.65333	71.5134	1.65167	33.55		1.65167	33.7638	1.65167	25.0658	1.65167	12.8822
		1.65499	71.4501	1.65333	33.5564		1.65333	33.7331	1.65334	25.0504	1.65334	12.8969
		1.65666	71.3905	1.655	33.5645		1.655	33.7115	1.65501	25.0289	1.65501	12.9055
		1.65833	71.3272	1.65667	33.5633		1.65667	33.6822	1.65667	25.0068	1.65667	12.9083
		1.65999	71.269	1.65833	33.5572		1.65833	33.6606	1.65834	24.9869	1.65834	12.8956
		1.66166	71.2107	1.66	33.5575		1.66	33.6271	1.66001	24.9686	1.66001	12.8819
		1.66333	71.1543	1.66167	33.554		1.66167	33.5983	1.66167	24.9557	1.66167	12.8758
		1.66499	71.0897	1.66333	33.5469		1.66333	33.5652	1.66334	24.9492	1.66334	12.8742
		1.66666	71.0243	1.665	33.5354		1.665	33.5463	1.66501	24.9423	1.66501	12.8716
		1.66833	70.9706	1.66667	33.5363		1.66667	33.5258	1.66667	24.9307	1.66667	12.8642
		1.66999	70.9167	1.66833	33.5365		1.66833	33.499	1.66834	24.918	1.66834	12.8638
		1.67166	70.8728	1.67	33.5367		1.67	33.4723	1.67001	24.9038	1.67001	12.8655
		1.67333	70.8144	1.67167	33.5341		1.67167	33.4479	1.67167	24.8906	1.67167	12.8677
		1.67499	70.7522	1.67333	33.5283		1.67333	33.426	1.67334	24.873	1.67334	12.8661
		1.67666	70.6819	1.675	33.5213		1.675	33.4162	1.67501	24.8521	1.67501	12.8681
		1.67833	70.622	1.67667	33.5115		1.67667	33.3947	1.67667	24.8333	1.67667	12.8661
		1.67999	70.5707	1.67833	33.5074		1.67833	33.3629	1.67834	24.8197	1.67834	12.8607
		1.68166	70.518	1.68	33.4974		1.68	33.3163	1.68001	24.8116	1.68001	12.8592
		1.68333	70.4659	1.68167	33.49		1.68167	33.2797	1.68167	24.8005	1.68167	12.8617
		1.68499	70.4072	1.68333	33.481		1.68333	33.2527	1.68334	24.7839	1.68334	12.8624
		1.68666	70.3534	1.685	33.485		1.685	33.2275	1.68501	24.7858	1.68501	12.8608
		1.68833	70.2938	1.68667	33.4905		1.68667	33.2075	1.68667	24.7837	1.68667	12.8589
		1.68999	70.2395	1.68833	33.4906		1.68833	33.1927	1.68834	24.7717	1.68834	12.8599
		1.69166	70.1751	1.69	33.4871		1.69	33.1751	1.69001	24.7441	1.69001	12.8596
		1.69333	70.1096	1.69167	33.4872		1.69167	33.1462	1.69167	24.7242	1.69167	12.8579
		1.69499	70.0425	1.69333	33.4887		1.69333	33.1111	1.69334	24.7195	1.69334	12.8544
		1.69666	69.9912	1.695	33.4835		1.695	33.079	1.69501	24.7082	1.69501	12.8487
		1.69833	69.9333	1.69667	33.4746		1.69667	33.0577	1.69667	24.6947	1.69667	12.8477
		1.69999	69.8737	1.69833	33.4686		1.69833	33.0408	1.69834	24.6771	1.69834	12.8462
		1.70166	69.8108	1.7	33.4644		1.7	33.0332	1.70001	24.6626	1.70001	12.8574
		1.70333	69.7508	1.70167	33.4565		1.70167	33.0439	1.70167	24.6495	1.70167	12.8638
		1.70499	69.696	1.70333	33.4555		1.70333	33.0503	1.70334	24.6353	1.70334	12.8648
		1.70666	69.6354	1.705	33.4578		1.705	33.025	1.70501	24.6168	1.70501	12.8603
		1.70833	69.5865	1.70667	33.4602		1.70667	32.9785	1.70667	24.6023	1.70667	12.8647
		1.70999	69.5322	1.70833	33.4574		1.70833	32.9251	1.70834	24.5887	1.70834	12.8641
		1.71166	69.4798	1.71	33.4482		1.71	32.8892	1.71001	24.5848	1.71001	12.8629
		1.71333	69.4177	1.71167	33.4408		1.71167	32.8573	1.71167	24.572	1.71167	12.8688
		1.71499	69.3596	1.71333	33.434		1.71333	32.8329	1.71334	24.5575	1.71334	12.8708
		1.71666	69.3013	1.715	33.4309		1.715	32.8135	1.71501	24.5397	1.71501	12.8682
		1.71833	69.2378	1.71667	33.4336		1.71667	32.7947	1.71667	24.5221	1.71667	12.8497
		1.71999	69.1853	1.71833	33.4331		1.71833	32.7724	1.71834	24.5083	1.71834	12.847
		1.72166	69.131	1.72	33.4355		1.72	32.7487	1.72001	24.5026	1.72001	12.8434
		1.72333	69.0862	1.72167	33.4302		1.72167	32.7311	1.72167	24.518	1.72167	12.8413
		1.72499	69.0243	1.72333	33.4234		1.72333	32.7288	1.72334	24.5088	1.72334	12.8374
		1.72666	68.963	1.725	33.4213		1.725	32.7135	1.72501	24.4917	1.72501	12.8394
		1.72833	68.9096	1.72667	33.4227		1.72667	32.6708	1.72667	24.4546	1.72667	12.8418
		1.72999	68.8628	1.72833	33.4284		1.72833	32.6223	1.72834	24.4368	1.72834	12.8436
		1.73166	68.8213	1.73	33.429		1.73	32.5889	1.73001	24.4238	1.73001	12.8443
		1.73333	68.7712	1.73167	33.4275		1.73167	32.5727	1.73167	24.409	1.73167	12.8438
		1.73499	68.7177	1.73333	33.4263		1.73333	32.5582	1.73334	24.4012	1.73334	12.8397
		1.73666	68.6691	1.735	33.4217		1.735	32.5396	1.73501	24.3883	1.73501	12.8404
		1.73833	68.6143	1.73667	33.4216		1.73667	32.5269	1.73667	24.3742	1.73667	12.8434
		1.73999	68.5561	1.73833	33.4172		1.73833	32.5055	1.73834	24.3578	1.73834	12.8478
		1.74166	68.4947	1.74	33.4141		1.74	32.4811	1.74001	24.3447	1.74001	12.8428
		1.74333	68.44	1.74167	33.4022		1.74167	32.4447	1.74167	24.3378	1.74167	12.8393
		1.74499	68.393	1.74333	33.3956		1.74333	32.4103	1.74334	24.3254	1.74334	12.8385
		1.74666	68.3335	1.745	33.39		1.745	32.3979	1.74501	24.3066	1.74501	12.8393
		1.74833	68.2768	1.74667	33.3831		1.74667	32.4014	1.74667	24.2875	1.74667	12.8517
		1.74999	68.2159	1.74833	33.3794		1.74833	32.3871	1.74834	24.2688	1.74834	12.8586
		1.75166	68.1633	1.75	33.3772		1.75	32.3551	1.75001	24.2568	1.75001	12.8607
		1.75333	68.1111	1.75167	33.3842		1.75167	32.315	1.75167	24.2471	1.75167	12.8458
		1.75499	68.0598	1.75333	33.3883		1.75333	32.2885	1.75334	24.2418	1.75334	12.8361
		1.75666	68.0107	1.755	33.3848		1.755	32.26	1.75501	24.2299	1.75501	12.8361
		1.75833	67.9479	1.75667	33.3839		1.75667	32.2335	1.75667	24.2228	1.75667	12.8341
		1.75999	67.8966	1.75833	33.3789		1.75833	32.2148	1.75834	24.2165	1.75834	12.8286
		1.76166	67.8453	1.76	33.38		1.76	32.1986	1.76001	24.2074	1.76001	12.8207
		1.76333	67.797	1.76167	33.3783		1.76167	32.1689	1.76167	24.1938	1.76167	12.8224
		1.76499	67.7418	1.76333	33.3749		1.76333	32.1397	1.76334	24.1749	1.76334	12.831
		1.76666	67.6859	1.765	33.3764		1.765	32.105	1.76501	24.1583	1.76501	12.8341
		1.76833	67.643	1.76667	33.3749		1.76667	32.0734	1.76667	24.1404	1.76667	12.8284
		1.76999	67.59	1.76833	33.374		1.76833	32.0462	1.76834	24.1292	1.76834	12.822
		1.77166	67.5387	1.77	33.3628		1.77	32.0254	1.77001	24.1216	1.77001	12.822
		1.77333	67.4797	1.77167	33.3574		1.77167	32.0117	1.77167	24.1103	1.77167	12.8231
		1.77499	67.4335	1.77333	33.3531		1.77333	31.9921	1.77334	24.0928	1.77334	12.8229
		1.77666	67.3906	1.775	33.3544		1.775	31.9699	1.77501	24.0805	1.77501	12.8232
		1.77833	67.3474	1.77667	33.3481		1.77667	31.9525	1.77667	24.0713	1.77667	12.8244
		1.77999	67.3003	1.77833	33.3447		1.77833	31.9316	1.77834	24.0628	1.77834	12.8266
		1.78166	67.241	1.78	33.3422		1.78	31.9163	1.78001	24.0483	1.78001	12.8256
		1.78333	67.1828	1.78167	33.3457		1.78167	31.894	1.78167	24.0384	1.78167	12.8253
		1.78499	67.1147	1.78333	33.3479		1.78333	31.8724	1.78334	24.0271	1.78334	12.824
		1.78666	67.0544	1.785	33.3419		1.785	31.8596	1.78501	24.0184	1.78501	12.8214
		1.78833	66.9992	1.78667	33.3303		1.78667	31.8858	1.78667	24.0018	1.78667	12.8197
		1.78999	66.9583	1.78833	33.3178		1.78833	31.8819	1.78834	23.9922	1.78834	12.8173
		1.79166	66.9107	1.79	33.3109		1.79	31.8551	1.79001	23.9785	1.79001	12.818
		1.79333	66.8633	1.79167	33.3122		1.79167	31.7876	1.79167	23.9715	1.79167	12.8187
		1.79499	66.805	1.79333	33.3109		1.79333	31.7488	1.79334	23.9629	1.79334	12.822
		1.79666	66.7439	1.795	33.3105		1.795	31.7234	1.79501	23.9578	1.79501	12.8242
		1.79833	66.6887	1.79667	33.3066		1.79667	31.7023	1.79667	23.9466	1.79667	12.8285
		1.79999	66.6361	1.79833	33.2986		1.79833	31.6825	1.79834	23.9359	1.79834	12.8276
		1.80166	66.5956	1.8	33.2943		1.8	31.6633	1.80001	23.9216	1.80001	12.8227
		1.80333	66.5473	1.80167	33.2897		1.80167	31.6426	1.80167	23.9095	1.80167	12.8169
		1.80499	66.5003	1.80333	33.2891		1.80333	31.6237	1.80334	23.8902	1.80334	12.8128
		1.80666	66.4449	1.805	33.2865		1.805	31.5975	1.80501	23.875	1.80501	12.8142
		1.80833	66.391	1.80667	33.2839		1.80667	31.5737	1.80667	23.8645	1.80667	12.8143
		1.80999	66.3454	1.80833	33.2856		1.80833	31.5546	1.80834	23.8542	1.80834	12.8174
		1.81166	66.3026	1.81	33.2829		1.81	31.5439	1.81001	23.8427	1.81001	12.8171
		1.81333	66.2488	1.81167	33.2749		1.81167	31.5357	1.81167	23.8273	1.81167	12.8176
		1.81499	66.1941	1.81333	33.2715		1.81333	31.5142	1.81334	23.8173	1.81334	12.8168
		1.81666	66.1444	1.815	33.2687		1.815	31.4836	1.81501	23.8074	1.81501	12.8194
		1.81833	66.1082	1.81667	33.2676		1.81667	31.4506	1.81667	23.7964	1.81667	12.818
		1.81999	66.0619	1.81833	33.2603		1.81833	31.426	1.81834	23.7859	1.81834	12.8154
		1.82166	66.0022	1.82	33.2557		1.82	31.4129	1.82001	23.7783	1.82001	12.8108
		1.82333	65.9394	1.82167	33.2521		1.82167	31.3941	1.82167	23.7697	1.82167	12.8224
		1.82499	65.8853	1.82333	33.2486		1.82333	31.3736	1.82334	23.7572	1.82334	12.8309
		1.82666	65.8423	1.825	33.246		1.825	31.3482	1.82501	23.7441	1.82501	12.8298
		1.82833	65.7917	1.82667	33.2454		1.82667	31.3267	1.82667	23.7378	1.82667	12.8156
		1.82999	65.7397	1.82833	33.2471		1.82833	31.3175	1.82834	23.7331	1.82834	12.8053
		1.83166	65.6919	1.83	33.2513		1.83	31.2969	1.83001	23.729	1.83001	12.8082
		1.83333	65.6392	1.83167	33.2544		1.83167	31.2849	1.83167	23.7152	1.83167	12.8116
		1.83499	65.5888	1.83333	33.2503		1.83333	31.2626	1.83334	23.6953	1.83334	12.8137
		1.83666	65.5357	1.835	33.2389		1.835	31.244	1.83501	23.6812	1.83501	12.8155
		1.83833	65.4957	1.83667	33.2381		1.83667	31.2169	1.83667	23.6691	1.83667	12.8148
		1.83999	65.4508	1.83833	33.241		1.83833	31.1893	1.83834	23.6658	1.83834	12.8156
		1.84166	65.4052	1.84	33.2434		1.84	31.1704	1.84001	23.6582	1.84001	12.8121
		1.84333	65.3553	1.84167	33.2414		1.84167	31.1544	1.84167	23.6596	1.84167	12.81
		1.84499	65.3055	1.84333	33.241		1.84333	31.1332	1.84334	23.6534	1.84334	12.807
		1.84666	65.2546	1.845	33.247		1.845	31.1211	1.84501	23.6318	1.84501	12.8059
		1.84833	65.2039	1.84667	33.2398		90	31.2	1.84667	23.6064	1.84667	12.8125
		1.84999	65.1453	1.84833	33.2267				1.84834	23.5845	1.84834	12.8181
		1.85166	65.0884	1.85	33.2176				1.85001	23.571	1.85001	12.8225
		1.85333	65.037	1.85167	33.2186				1.85167	23.5633	1.85167	12.8158
		1.85499	64.9997	1.85333	33.2236				1.85334	23.5568	1.85334	12.8098
		1.85666	64.9604	1.855	33.2212				1.85501	23.5586	1.85501	12.8029
		1.85833	64.9216	1.85667	33.2198				1.85667	23.551	1.85667	12.8009
		1.85999	64.8704	1.85833	33.2201				1.85834	23.5367	1.85834	12.8009
		1.86166	64.8184	1.86	33.2227				1.86001	23.5202	1.86001	12.8042
		1.86333	64.7634	1.86167	33.2204				1.86167	23.5027	1.86167	12.8047
		1.86499	64.7165	1.86333	33.2161				1.86334	23.4996	1.86334	12.801
		1.86666	64.6731	1.865	33.2151				1.86501	23.4926	1.86501	12.7971
		1.86833	64.6293	1.86667	33.2143				1.86667	23.4848	1.86667	12.7913
		1.86999	64.5842	1.86833	33.2139				1.86834	23.4745	1.86834	12.7919
		1.87166	64.5354	1.87	33.2105				1.87001	23.4654	1.87001	12.7954
		1.87333	64.4866	1.87167	33.2046				1.87167	23.459	1.87167	12.8023
		1.87499	64.4422	1.87333	33.199				1.87334	23.4427	1.87334	12.8042
		1.87666	64.3887	1.875	33.1936				1.87501	23.425	1.87501	12.8023
		1.87833	64.3337	1.87667	33.1904				1.87667	23.4076	1.87667	12.8004
		1.87999	64.2746	1.87833	33.1891				1.87834	23.3996	1.87834	12.7999
		1.88166	64.2294	1.88	33.1912				1.88001	23.3958	1.88001	12.801
		1.88333	64.1908	1.88167	33.1945				1.88167	23.3934	1.88167	12.8137
		1.88499	64.1432	1.88333	33.1918				1.88334	23.3848	1.88334	12.819
		1.88666	64.0983	1.885	33.1777				1.88501	23.3725	1.88501	12.8173
		1.88833	64.0529	1.88667	33.1672				1.88667	23.3594	1.88667	12.8026
		1.88999	64.0151	1.88833	33.1646				1.88834	23.3477	1.88834	12.7953
		1.89166	63.9768	1.89	33.1707				1.89001	23.3354	1.89001	12.791
		1.89333	63.9303	1.89167	33.1749				1.89167	23.3216	1.89167	12.7898
		1.89499	63.8853	1.89333	33.1754				1.89334	23.3047	1.89334	12.791
		1.89666	63.8358	1.895	33.1697				1.89501	23.2947	1.89501	12.7932
		1.89833	63.7897	1.89667	33.1652				1.89667	23.2871	1.89667	12.7906
		1.89999	63.7379	1.89833	33.1613				1.89834	23.2859	1.89834	12.7874
		1.90166	63.6838	1.9	33.1638				1.90001	23.2758	1.90001	12.7861
		1.90333	63.6391	1.90167	33.1658				1.90167	23.2633	1.90167	12.7906
		1.90499	63.5964	1.90333	33.1646				1.90334	23.2499	1.90334	12.7914
		1.90666	63.5572	1.905	33.1608				1.90501	23.243	1.90501	12.7931
		1.90833	63.5061	1.90667	33.1591				1.90667	23.2397	1.90667	12.7925
		1.90999	63.4602	1.90833	33.1596				1.90834	23.2357	1.90834	12.7878
		1.91166	63.4134	1.91	33.1546				1.91001	23.2234	1.91001	12.7845
		1.91333	63.372	1.91167	33.1453				1.91167	23.2078	1.91167	12.7819
		1.91499	63.3352	1.91333	33.1417				1.91334	23.1918	1.91334	12.7853
		1.91666	63.2961	1.915	33.1482				1.91501	23.1846	1.91501	12.7871
		1.91833	63.2543	1.91667	33.145				1.91667	23.1758	1.91667	12.7867
		1.91999	63.212	1.91833	33.1369				1.91834	23.1665	1.91834	12.7837
		1.92166	63.1604	1.92	33.1213				1.92001	23.1561	1.92001	12.7826
		1.92333	63.1115	1.92167	33.1174				1.92167	23.1479	1.92167	12.7852
		1.92499	63.0581	1.92333	33.1189				1.92334	23.1387	1.92334	12.7897
		1.92666	63.0198	1.925	33.116				1.92501	23.1371	1.92501	12.7926
		1.92833	62.9783	1.92667	33.1088				1.92667	23.126	1.92667	12.7945
		1.92999	62.9315	1.92833	33.0988				1.92834	23.1124	1.92834	12.8043
		1.93166	62.8796	1.93	33.0978				1.93001	23.0957	1.93001	12.8154
		1.93333	62.8336	1.93167	33.1016				1.93167	23.0885	1.93167	12.8098
		1.93499	62.7993	1.93333	33.0977				1.93334	23.0849	1.93334	12.7961
		1.93666	62.7579	1.935	33.093				1.93501	23.0691	1.93501	12.7775
		1.93833	62.7128	1.93667	33.0906				1.93667	23.0628	1.93667	12.7734
		1.93999	62.6626	1.93833	33.0894				1.93834	23.0585	1.93834	12.7697
		1.94166	62.6215	1.94	33.0854				1.94001	23.0557	1.94001	12.771
		1.94333	62.5771	1.94167	33.0816				1.94167	23.0491	1.94167	12.7757
		1.94499	62.5298	1.94333	33.0806				1.94334	23.075	1.94334	12.7785
		1.94666	62.4818	1.945	33.0815				1.94501	23.0725	1.94501	12.7787
		1.94833	62.4342	1.94667	33.0747				1.94667	23.0542	1.94667	12.7781
		1.94999	62.3926	1.94833	33.0753				1.94834	23.0025	1.94834	12.7833
		1.95166	62.3539	1.95	33.0742				1.95001	22.9852	1.95001	12.7888
		1.95333	62.3194	1.95167	33.0772				1.95167	22.9763	1.95167	12.7908
		1.95499	62.2733	1.95333	33.0745				1.95334	22.9641	1.95334	12.7862
		1.95666	62.2336	1.955	33.0706				1.95501	22.9486	1.95501	12.7754
		1.95833	62.1971	1.95667	33.0641				1.95667	22.938	1.95667	12.7677
		1.95999	62.1587	1.95833	33.0565				1.95834	22.9337	1.95834	12.7634
		1.96166	62.1156	1.96	33.0533				1.96001	22.9267	1.96001	12.7685
		1.96333	62.0733	1.96167	33.0547				1.96167	22.9132	1.96167	12.7738
		1.96499	62.0378	1.96333	33.054				1.96334	22.9089	1.96334	12.774
		1.96666	61.9935	1.965	33.0522				1.96501	22.9005	1.96501	12.7704
		1.96833	61.934	1.96667	33.0467				1.96667	22.8954	1.96667	12.7652
		1.96999	61.8836	1.96833	33.0465				1.96834	22.877	1.96834	12.7668
		1.97166	61.8342	1.97	33.0431				1.97001	22.8629	1.97001	12.7702
		1.97333	61.8027	1.97167	33.0354				1.97167	22.856	1.97167	12.7779
		1.97499	61.7607	1.97333	33.0288				1.97334	22.8512	1.97334	12.7784
		1.97666	61.7204	1.975	33.026				1.97501	22.8458	1.97501	12.7771
		1.97833	61.6809	1.97667	33.0281				1.97667	22.8297	1.97667	12.7729
		1.97999	61.6462	1.97833	33.031				1.97834	22.8159	1.97834	12.7764
		1.98166	61.6111	1.98	33.028				1.98001	22.8064	1.98001	12.7797
		1.98333	61.5672	1.98167	33.0249				1.98167	22.7999	1.98167	12.7831
		1.98499	61.521	1.98333	33.0174				1.98334	22.7931	1.98334	12.7904
		1.98666	61.4744	1.985	33.0147				1.98501	22.7832	1.98501	12.7872
		1.98833	61.4348	1.98667	33.0094				1.98667	22.7775	1.98667	12.7835
		1.98999	61.3922	1.98833	33.0034				1.98834	22.7654	1.98834	12.7684
		1.99166	61.3462	1.99	32.9948				1.99001	22.7533	1.99001	12.7642
		1.99333	61.299	1.99167	32.9936				1.99167	22.7392	1.99167	12.7611
		1.99499	61.2608	1.99333	33.0027				1.99334	22.734	1.99334	12.7626
		1.99666	61.2267	1.995	33.0124				1.99501	22.729	1.99501	12.765
		1.99833	61.1801	1.99667	33.0107				1.99667	22.7186	1.99667	12.7625
		1.99999	61.1328	1.99833	32.9937				1.99834	22.7096	1.99834	12.757
		2.00166	61.0905	2	32.9827				2.00001	22.702	2.00001	12.7544
		2.00333	61.0514	2.00167	32.9827				2.00167	22.6956	2.00167	12.7552
		2.00499	61.0119	2.00333	32.9888				2.00334	22.6858	2.00334	12.7608
		2.00666	60.9672	2.005	32.9917				2.00501	22.672	2.00501	12.7646
		2.00833	60.9292	2.00667	32.9881				2.00667	22.6585	2.00667	12.7661
		2.00999	60.8859	2.00833	32.9815				2.00834	22.6404	2.00834	12.7648
		2.01166	60.8454	2.01	32.9781				2.01001	22.627	2.01001	12.7628
		2.01333	60.8112	2.01167	32.9745				2.01167	22.6189	2.01167	12.7665
		2.01499	60.7755	2.01333	32.9758				2.01334	22.616	2.01334	12.7677
		2.01666	60.7285	2.015	32.9733				2.01501	22.6139	2.01501	12.7695
		2.01833	60.6809	2.01667	32.971				2.01667	22.6079	2.01667	12.768
		2.01999	60.6421	2.01833	32.9671				2.01834	22.5979	2.01834	12.7667
		2.02166	60.6102	2.02	32.9665				2.02001	22.5881	2.02001	12.7619
		2.02333	60.5715	2.02167	32.9663				2.02167	22.5826	2.02167	12.7572
		2.02499	60.532	2.02333	32.9661				2.02334	22.5758	2.02334	12.756
		2.02666	60.488	2.025	32.9598				2.02501	22.5673	2.02501	12.7574
		2.02833	60.4462	2.02667	32.953				2.02667	22.5523	2.02667	12.7607
		2.02999	60.3974	2.02833	32.9514				2.02834	22.537	2.02834	12.7569
		2.03166	60.3573	2.03	32.9503				2.03001	22.5306	2.03001	12.7539
		2.03333	60.3145	2.03167	32.9475				2.03167	22.5247	2.03167	12.7535
		2.03499	60.2725	2.03333	32.9415				2.03334	22.5154	2.03334	12.757
		2.03666	60.2359	2.035	32.9374				2.03501	22.498	2.03501	12.7555
		2.03833	60.1961	2.03667	32.934				2.03667	22.4839	2.03667	12.7512
		2.03999	60.1521	2.03833	32.9269				2.03834	22.4794	2.03834	12.7495
		2.04166	60.1076	2.04	32.9243				2.04001	22.4803	2.04001	12.7495
		2.04333	60.0655	2.04167	32.924				2.04167	22.4827	2.04167	12.7451
		2.04499	60.0279	2.04333	32.9273				2.04334	22.4803	2.04334	12.743
		2.04666	59.9872	2.045	32.9288				2.04501	22.4695	2.04501	12.7458
		2.04833	59.9535	2.04667	32.9341				2.04667	22.4585	2.04667	12.7505
		2.04999	59.9219	2.04833	32.9323				2.04834	22.4453	2.04834	12.7546
		2.05166	59.8848	2.05	32.9251				2.05001	22.4306	2.05001	12.7539
		2.05333	59.8438	2.05167	32.915				2.05167	22.4159	2.05167	12.7537
		2.05499	59.7922	2.05333	32.9065				2.05334	22.4046	2.05334	12.7507
		2.05666	59.7486	2.055	32.9022				2.05501	22.3984	2.05501	12.7463
		2.05833	59.7064	2.05667	32.8995				2.05667	22.3897	2.05667	12.7463
		2.05999	59.6691	2.05833	32.8986				2.05834	22.3779	2.05834	12.7445
		2.06166	59.6292	2.06	32.8993				2.06001	22.3667	2.06001	12.7447
		2.06333	59.5878	2.06167	32.8954				2.06167	22.3612	2.06167	12.7394
		2.06499	59.5641	2.06333	32.8875				2.06334	22.3543	2.06334	12.7354
		2.06666	59.5357	2.065	32.882				2.06501	22.3497	2.06501	12.7361
		2.06833	59.503	2.06667	32.8835				2.06667	22.3406	2.06667	12.7398
		2.06999	59.4559	2.06833	32.8905				2.06834	22.3327	2.06834	12.7486
		2.07166	59.4104	2.07	32.8876				2.07001	22.3219	2.07001	12.7483
		2.07333	59.3723	2.07167	32.882				2.07167	22.3124	2.07167	12.7499
		2.07499	59.3378	2.07333	32.8792				2.07334	22.3053	2.07334	12.7504
		2.07666	59.3029	2.075	32.8823				2.07501	22.2999	2.07501	12.7611
		2.07833	59.2684	2.07667	32.8826				2.07667	22.2932	2.07667	12.7602
		2.07999	59.2315	2.07833	32.8826				2.07834	22.2844	2.07834	12.7579
		2.08166	59.1936	2.08	32.8783				2.08001	22.2917	2.08001	12.7595
		2.08333	59.15	2.08167	32.8759				2.08167	22.2894	2.08167	12.7798
		2.08499	59.0999	2.08333	32.8699				2.08334	22.2839	2.08334	12.7805
		2.08666	59.0638	2.085	32.8717				2.08501	22.2611	2.08501	12.7685
		2.08833	59.0266	2.08667	32.8708				2.08667	22.2453	2.08667	12.7454
		2.08999	58.9932	2.08833	32.8695				2.08834	22.2336	2.08834	12.7426
		2.09166	58.9497	2.09	32.8656				2.09001	22.2247	2.09001	12.7427
		2.09333	58.9085	2.09167	32.8656				2.09167	22.2173	2.09167	12.7411
		2.09499	58.8732	2.09333	32.8663				2.09334	22.2126	2.09334	12.74
		2.09666	58.8453	2.095	32.8668				2.09501	22.2021	2.09501	12.7419
		2.09833	58.8171	2.09667	32.8572				2.09667	22.1971	2.09667	12.7421
		2.09999	58.7823	2.09833	32.8523				2.09834	22.1888	2.09834	12.7432
		2.10166	58.7435	2.1	32.8504				2.10001	22.194	2.10001	12.7444
		2.10333	58.6967	2.10167	32.8563				2.10167	22.185	2.10167	12.7452
		2.10499	58.6608	2.10333	32.8581				2.10334	22.1736	2.10334	12.7443
		2.10666	58.6198	2.105	32.857				2.10501	22.1531	2.10501	12.741
		2.10833	58.5905	2.10667	32.8553				2.10667	22.1449	2.10667	12.7367
		2.10999	58.556	2.10833	32.8466				2.10834	22.1408	2.10834	12.7362
		2.11166	58.521	2.11	32.8371				2.11001	22.1316	2.11001	12.7378
		2.11333	58.4818	2.11167	32.8328				2.11167	22.1246	2.11167	12.7428
		2.11499	58.446	2.11333	32.8307				2.11334	22.119	2.11334	12.7402
		2.11666	58.4155	2.115	32.8346				2.11501	22.109	2.11501	12.7369
		2.11833	58.3842	2.11667	32.8344				2.11667	22.0969	2.11667	12.734
		2.11999	58.3413	2.11833	32.8362				2.11834	22.0822	2.11834	12.7324
		2.12166	58.2971	2.12	32.8335				2.12001	22.081	2.12001	12.7296
		2.12333	58.2521	2.12167	32.8266				2.12167	22.0762	2.12167	12.7303
		2.12499	58.2141	2.12333	32.8267				2.12334	22.0669	2.12334	12.7319
		2.12666	58.1747	2.125	32.8217				2.12501	22.0565	2.12501	12.7332
		2.12833	58.1352	2.12667	32.8122				2.12667	22.0482	2.12667	12.7322
		2.12999	58.0965	2.12833	32.8027				2.12834	22.0478	2.12834	12.7366
		2.13166	58.0573	2.13	32.7967				2.13001	22.0422	2.13001	12.7427
		2.13333	58.0236	2.13167	32.8012				2.13167	22.0301	2.13167	12.749
		2.13499	57.9853	2.13333	32.8026				2.13334	22.0159	2.13334	12.7499
		2.13666	57.9471	2.135	32.8013				2.13501	22.004	2.13501	12.7463
		2.13833	57.9079	2.13667	32.8059				2.13667	21.9983	2.13667	12.7392
		2.13999	57.8803	2.13833	32.8047				2.13834	21.9928	2.13834	12.735
		2.14166	57.8495	2.14	32.8039				2.14001	21.9831	2.14001	12.7318
		2.14333	57.8156	2.14167	32.7971				2.14167	21.9759	2.14167	12.7333
		2.14499	57.7784	2.14333	32.7914				2.14334	21.9674	2.14334	12.7327
		2.14666	57.7405	2.145	32.7846				2.14501	21.9643	2.14501	12.7346
		2.14833	57.6969	2.14667	32.7758				2.14667	21.9581	2.14667	12.7518
		2.14999	57.6534	2.14833	32.7762				2.14834	21.9467	2.14834	12.7531
		2.15166	57.61	2.15	32.7792				2.15001	21.9353	2.15001	12.75
		2.15333	57.5721	2.15167	32.7841				2.15167	21.9264	2.15167	12.7335
		2.15499	57.5358	2.15333	32.7871				2.15334	21.9233	2.15334	12.7298
		2.15666	57.5023	2.155	32.7895				2.15501	21.9195	2.15501	12.7374
		2.15833	57.4671	2.15667	32.788				2.15667	21.9083	2.15667	12.7453
		2.15999	57.4309	2.15833	32.7796				2.15834	21.891	2.15834	12.7449
		2.16166	57.3945	2.16	32.7738				2.16001	21.8734	2.16001	12.7369
		2.16333	57.3604	2.16167	32.7706				2.16167	21.8651	2.16167	12.7217
		2.16499	57.3233	2.16333	32.7676				2.16334	21.8629	2.16334	12.7212
		2.16666	57.2913	2.165	32.7617				2.16501	21.8562	2.16501	12.7204
		2.16833	57.2673	2.16667	32.756				2.16667	21.8466	2.16667	12.7219
		2.16999	57.2368	2.16833	32.7595				2.16834	21.8424	2.16834	12.7173
		2.17166	57.2009	2.17	32.7641				2.17001	21.8431	2.17001	12.7164
		2.17333	57.1603	2.17167	32.7659				2.17167	21.8402	2.17167	12.7201
		2.17499	57.1336	2.17333	32.762				2.17334	21.8315	2.17334	12.7215
		2.17666	57.106	2.175	32.7587				2.17501	21.824	2.17501	12.7249
		2.17833	57.0729	2.17667	32.7596				2.17667	21.8225	2.17667	12.7246
		2.17999	57.031	2.17833	32.7585				2.17834	21.819	2.17834	12.7285
		2.18166	56.994	2.18	32.7548				2.18001	21.8095	2.18001	12.725
		2.18333	56.9641	2.18167	32.751				2.18167	21.7956	2.18167	12.7217
		2.18499	56.9314	2.18333	32.7479				2.18334	21.7798	2.18334	12.7168
		2.18666	56.8923	2.185	32.7448				2.18501	21.7654	2.18501	12.7139
		2.18833	56.8523	2.18667	32.7417				2.18667	21.7553	2.18667	12.7109
		2.18999	56.8188	2.18833	32.7354				2.18834	21.7633	2.18834	12.71
		2.19166	56.7858	2.19	32.732				2.19001	21.7688	2.19001	12.7112
		2.19333	56.7449	2.19167	32.7236				2.19167	21.7641	2.19167	12.7096
		2.19499	56.7124	2.19333	32.715				2.19334	21.7454	2.19334	12.7121
		2.19666	56.6805	2.195	32.7047				2.19501	21.7311	2.19501	12.7116
		2.19833	56.6596	2.19667	32.7042				2.19667	21.7217	2.19667	12.7124
		2.19999	56.6184	2.19833	32.7117				2.19834	21.7113	2.19834	12.7154
		2.20166	56.5798	2.2	32.719				2.20001	21.7014	2.20001	12.7197
		2.20333	56.5421	2.20167	32.7216				2.20167	21.6949	2.20167	12.7243
		2.20499	56.5144	2.20333	32.7131				2.20334	21.7016	2.20334	12.7256
		2.20666	56.4854	2.205	32.7102				2.20501	21.6979	2.20501	12.7238
		2.20833	56.4454	2.20667	32.7057				2.20667	21.6902	2.20667	12.7216
		2.20999	56.4133	2.20833	32.7049				2.20834	21.6699	2.20834	12.7172
		2.21166	56.3677	2.21	32.6954				2.21001	21.6624	2.21001	12.7163
		2.21333	56.3289	2.21167	32.6887				2.21167	21.6595	2.21167	12.7148
		2.21499	56.2888	2.21333	32.6896				2.21334	21.6578	2.21334	12.7129
		2.21666	56.2583	2.215	32.6969				2.21501	21.6777	2.21501	12.7128
		2.21833	56.2188	2.21667	32.7014				2.21667	21.675	2.21667	12.7135
		2.21999	56.1747	2.21833	32.6984				2.21834	21.6658	2.21834	12.7146
		2.22166	56.1401	2.22	32.6921				2.22001	21.6338	2.22001	12.7111
		2.22333	56.1139	2.22167	32.6875				2.22167	21.6212	2.22167	12.7092
		2.22499	56.0871	2.22333	32.6865				2.22334	21.6124	2.22334	12.7075
		2.22666	56.0582	2.225	32.6896				2.22501	21.6008	2.22501	12.7082
		2.22833	56.035	2.22667	32.6849				2.22667	21.5922	2.22667	12.7107
		2.22999	56.0204	2.22833	32.6815				2.22834	21.5894	2.22834	12.7121
		2.23166	56.0014	2.23	32.6745				2.23001	21.5926	2.23001	12.7154
		2.23333	55.9768	2.23167	32.6772				2.23167	21.6059	2.23167	12.7134
		2.23499	55.9445	2.23333	32.6745				2.23334	21.5997	2.23334	12.7158
		2.23666	55.913	2.235	32.6742				2.23501	21.5836	2.23501	12.7181
		2.23833	55.8792	2.23667	32.6662				2.23667	21.5559	2.23667	12.7174
		2.23999	55.834	2.23833	32.665				2.23834	21.5413	2.23834	12.7125
		2.24166	55.7839	2.24	32.6643				2.24001	21.5356	2.24001	12.7052
		2.24333	55.7344	2.24167	32.6664				2.24167	21.5292	2.24167	12.7014
		2.24499	55.6966	2.24333	32.6654				2.24334	21.521	2.24334	12.7063
		2.24666	55.6693	2.245	32.6572				2.24501	21.5109	2.24501	12.7115
		2.24833	55.6467	2.24667	32.6534				2.24667	21.5046	2.24667	12.7194
		2.24999	55.6251	2.24833	32.6525				2.24834	21.5021	2.24834	12.7165
		2.25166	55.588	2.25	32.659				2.25001	21.5008	2.25001	12.7109
		2.25333	55.5479	2.25167	32.6602				2.25167	21.498	2.25167	12.7082
		2.25499	55.5053	2.25333	32.6514				2.25334	21.4908	2.25334	12.7143
		2.25666	55.4768	2.255	32.6359				2.25501	21.4764	2.25501	12.7267
		2.25833	55.4543	2.25667	32.6281				2.25667	21.4625	2.25667	12.7238
		2.25999	55.4292	2.25833	32.6285				2.25834	21.4544	2.25834	12.7176
		2.26166	55.4013	2.26	32.6326				2.26001	21.449	2.26001	12.7099
		2.26333	55.3606	2.26167	32.6356				2.26167	21.4439	2.26167	12.713
		2.26499	55.3202	2.26333	32.6301				2.26334	21.4312	2.26334	12.7086
		2.26666	55.2811	2.265	32.6276				2.26501	21.4266	2.26501	12.7031
		2.26833	55.2508	2.26667	32.621				2.26667	21.4224	2.26667	12.7008
		2.26999	55.2287	2.26833	32.6232				2.26834	21.4254	2.26834	12.7012
		2.27166	55.2079	2.27	32.6202				2.27001	21.4211	2.27001	12.7004
		2.27333	55.1806	2.27167	32.6112				2.27167	21.4135	2.27167	12.6947
		2.27499	55.1546	2.27333	32.602				2.27334	21.4051	2.27334	12.6964
		2.27666	55.1221	2.275	32.5977				2.27501	21.3948	2.27501	12.6988
		2.27833	55.0938	2.27667	32.5978				2.27667	21.3867	2.27667	12.704
		2.27999	55.0583	2.27833	32.5981				2.27834	21.3749	2.27834	12.7034
		2.28166	55.0327	2.28	32.6				2.28001	21.3648	2.28001	12.6984
		2.28333	55.0073	2.28167	32.601				2.28167	21.359	2.28167	12.6958
		2.28499	54.9784	2.28333	32.5961				2.28334	21.35	2.28334	12.6944
		2.28666	54.9419	2.285	32.5915				2.28501	21.3475	2.28501	12.6969
		2.28833	54.9145	2.28667	32.5879				2.28667	21.3383	2.28667	12.6931
		2.28999	54.8829	2.28833	32.5901				2.28834	21.331	2.28834	12.6904
		2.29166	54.8503	2.29	32.5875				2.29001	21.324	2.29001	12.6967
		2.29333	54.8078	2.29167	32.5871				2.29167	21.3159	2.29167	12.7203
		2.29499	54.7682	2.29333	32.5887				2.29334	21.3124	2.29334	12.7245
		2.29666	54.7353	2.295	32.5894				2.29501	21.3055	2.29501	12.7208
		2.29833	54.706	2.29667	32.5896				2.29667	21.304	2.29667	12.7046
		2.29999	54.6715	2.29833	32.5922				2.29834	21.3059	2.29834	12.7053
		2.30166	54.6372	2.3	32.5917				2.30001	21.3371	2.30001	12.7017
		2.30333	54.5991	2.30167	32.5893				2.30167	21.3484	2.30167	12.6953
		2.30499	54.5673	2.30333	32.5805				2.30334	21.341	2.30334	12.7221
		2.30666	54.5324	2.305	32.5775				2.30501	21.2996	2.30501	12.7385
		2.30833	54.5029	2.30667	32.5767				2.30667	21.2773	2.30667	12.7423
		2.30999	54.4682	2.30833	32.5724				2.30834	21.2699	2.30834	12.7138
		2.31166	54.434	2.31	32.5706				2.31001	21.2645	2.31001	12.6995
		2.31333	54.3984	2.31167	32.5698				2.31167	21.252	2.31167	12.6978
		2.31499	54.3811	2.31333	32.5719				2.31334	21.2389	2.31334	12.6947
		2.31666	54.3672	2.315	32.5633				2.31501	21.2297	2.31501	12.6921
		2.31833	54.3465	2.31667	32.5486				2.31667	21.2264	2.31667	12.6947
		2.31999	54.3167	2.31833	32.5412				2.31834	21.2267	2.31834	12.7
		2.32166	54.2772	2.32	32.5374				2.32001	21.221	2.32001	12.7039
		2.32333	54.2375	2.32167	32.5421				2.32167	21.2151	2.32167	12.7036
		2.32499	54.1975	2.32333	32.544				2.32334	21.2042	2.32334	12.6977
		2.32666	54.1678	2.325	32.5522				2.32501	21.1957	2.32501	12.6918
		2.32833	54.1495	2.32667	32.5519				2.32667	21.1956	2.32667	12.6917
		2.32999	54.125	2.32833	32.5488				2.32834	21.1992	2.32834	12.6931
		2.33166	54.0906	2.33	32.5431				2.33001	21.1944	2.33001	12.6964
		2.33333	54.0566	2.33167	32.5465				2.33167	21.182	2.33167	12.6951
		2.33499	54.0293	2.33333	32.5449				2.33334	21.1691	2.33334	12.6961
		2.33666	54.0063	2.335	32.541				2.33501	21.1572	2.33501	12.6918
		2.33833	53.9712	2.33667	32.5401				2.33667	21.1464	2.33667	12.6841
		2.33999	53.9358	2.33833	32.5418				2.33834	21.1427	2.33834	12.6764
		2.34166	53.9	2.34	32.5417				2.34001	21.1436	2.34001	12.6758
		2.34333	53.8698	2.34167	32.5345				2.34167	21.1387	2.34167	12.6806
		2.34499	53.8413	2.34333	32.528				2.34334	21.1267	2.34334	12.6888
		2.34666	53.8117	2.345	32.5264				2.34501	21.1215	2.34501	12.6919
		2.34833	53.7781	2.34667	32.5224				2.34667	21.1206	2.34667	12.6921
		2.34999	53.7509	2.34833	32.5152				2.34834	21.1175	2.34834	12.7039
		2.35166	53.7189	2.35	32.5047				2.35001	21.1092	2.35001	12.713
		2.35333	53.697	2.35167	32.5016				2.35167	21.0966	2.35167	12.7116
		2.35499	53.669	2.35333	32.5051				2.35334	21.1021	2.35334	12.694
		2.35666	53.6453	2.355	32.5113				2.35501	21.1018	2.35501	12.6807
		2.35833	53.6156	2.35667	32.5124				2.35667	21.0952	2.35667	12.6784
		2.35999	53.5833	2.35833	32.5076				2.35834	21.0727	2.35834	12.6771
		2.36166	53.5479	2.36	32.5008				2.36001	21.0574	2.36001	12.6776
		2.36333	53.5199	2.36167	32.4958				2.36167	21.053	2.36167	12.6786
		2.36499	53.4905	2.36333	32.4969				2.36334	21.0512	2.36334	12.6779
		2.36666	53.4656	2.365	32.497				2.36501	21.0461	2.36501	12.6788
		2.36833	53.4342	2.36667	32.4918				2.36667	21.0383	2.36667	12.6806
		2.36999	53.404	2.36833	32.4987				2.36834	21.0318	2.36834	12.6822
		2.37166	53.3777	2.37	32.497				2.37001	21.0215	2.37001	12.6816
		2.37333	53.3478	2.37167	32.4943				2.37167	21.019	2.37167	12.6788
		2.37499	53.3154	2.37333	32.4833				2.37334	21.0223	2.37334	12.6784
		2.37666	53.2772	2.375	32.4796				2.37501	21.0299	2.37501	12.6786
		2.37833	53.2413	2.37667	32.4773				2.37667	21.0376	2.37667	12.6806
		2.37999	53.216	2.37833	32.4702				2.37834	21.0233	2.37834	12.6793
		2.38166	53.1943	2.38	32.4659				2.38001	21.0053	2.38001	12.6754
		2.38333	53.1731	2.38167	32.4695				2.38167	20.9818	2.38167	12.672
		2.38499	53.1444	2.38333	32.4693				2.38334	20.9703	2.38334	12.6747
		2.38666	53.1077	2.385	32.4624				2.38501	20.9622	2.38501	12.6932
		2.38833	53.0727	2.38667	32.4562				2.38667	20.9557	2.38667	12.7063
		2.38999	53.0389	2.38833	32.4495				2.38834	20.9483	2.38834	12.7263
		2.39166	53.0125	2.39	32.4527				2.39001	20.9559	2.39001	12.7172
		2.39333	52.9809	2.39167	32.4479				2.39167	20.957	2.39167	12.7081
		2.39499	52.947	2.39333	32.4428				2.39334	20.9533	2.39334	12.6901
		2.39666	52.9126	2.395	32.4346				2.39501	20.937	2.39501	12.6848
		2.39833	52.8856	2.39667	32.4305				2.39667	20.9315	2.39667	12.6789
		2.39999	52.8577	2.39833	32.4314				2.39834	20.9263	2.39834	12.678
		2.40166	52.8355	2.4	32.4346				2.40001	20.9154	2.40001	12.6801
		2.40333	52.8087	2.40167	32.4365				2.40167	20.9043	2.40167	12.685
		2.40499	52.7878	2.40333	32.4344				2.40334	20.8952	2.40334	12.6836
		2.40666	52.7582	2.405	32.431				2.40501	20.8897	2.40501	12.6809
		2.40833	52.7309	2.40667	32.4271				2.40667	20.8836	2.40667	12.6773
		2.40999	52.6965	2.40833	32.425				2.40834	20.8764	2.40834	12.6786
		2.41166	52.6628	2.41	32.4231				2.41001	20.8697	2.41001	12.6779
		2.41333	52.6353	2.41167	32.4255				2.41167	20.8654	2.41167	12.6789
		2.41499	52.6104	2.41333	32.4306				2.41334	20.8626	2.41334	12.6785
		2.41666	52.591	2.415	32.4267				2.41501	20.8745	2.41501	12.6806
		2.41833	52.559	2.41667	32.4204				2.41667	20.8751	2.41667	12.6818
		2.41999	52.5273	2.41833	32.4162				2.41834	20.8697	2.41834	12.6799
		2.42166	52.4986	2.42	32.4171				2.42001	20.8514	2.42001	12.6783
		2.42333	52.4724	2.42167	32.4143				2.42167	20.8365	2.42167	12.679
		2.42499	52.446	2.42333	32.4047				2.42334	20.8275	2.42334	12.6805
		2.42666	52.4224	2.425	32.3995				2.42501	20.8151	2.42501	12.6832
		2.42833	52.397	2.42667	32.3977				2.42667	20.8072	2.42667	12.6828
		2.42999	52.3674	2.42833	32.3982				2.42834	20.8031	2.42834	12.6826
		2.43166	52.3319	2.43	32.397				2.43001	20.8014	2.43001	12.6763
		2.43333	52.2996	2.43167	32.3935				2.43167	20.7958	2.43167	12.672
		2.43499	52.2665	2.43333	32.3973				2.43334	20.7953	2.43334	12.6927
		2.43666	52.2333	2.435	32.3926				2.43501	20.7896	2.43501	12.7072
		2.43833	52.2034	2.43667	32.3865				2.43667	20.7802	2.43667	12.7112
		2.43999	52.1824	2.43833	32.3787				2.43834	20.765	2.43834	12.6866
		2.44166	52.1572	2.44	32.3815				2.44001	20.7591	2.44001	12.6707
		2.44333	52.1328	2.44167	32.3832				2.44167	20.7544	2.44167	12.6685
		2.44499	52.1038	2.44333	32.3784				2.44334	20.7486	2.44334	12.6717
		2.44666	52.0733	2.445	32.3711				2.44501	20.7376	2.44501	12.6745
		2.44833	52.0418	2.44667	32.369				2.44667	20.7329	2.44667	12.6749
		2.44999	52.019	2.44833	32.3715				2.44834	20.728	2.44834	12.6767
		2.45166	51.998	2.45	32.3716				2.45001	20.7227	2.45001	12.6767
		2.45333	51.9728	2.45167	32.3719				2.45167	20.7171	2.45167	12.6742
		2.45499	51.9401	2.45333	32.369				2.45334	20.7131	2.45334	12.67
		2.45666	51.9085	2.455	32.3712				2.45501	20.7085	2.45501	12.6676
		2.45833	51.8811	2.45667	32.3685				2.45667	20.7035	2.45667	12.6654
		2.45999	51.8487	2.45833	32.3617				2.45834	20.7021	2.45834	12.6621
		2.46166	51.8251	2.46	32.3578				2.46001	20.7043	2.46001	12.6667
		2.46333	51.7973	2.46167	32.359				2.46167	20.699	2.46167	12.6712
		2.46499	51.7797	2.46333	32.3626				2.46334	20.6885	2.46334	12.675
		2.46666	51.7572	2.465	32.3658				2.46501	20.6783	2.46501	12.6723
		2.46833	51.7309	2.46667	32.363				2.46667	20.677	2.46667	12.6678
		2.46999	51.6991	2.46833	32.3617				2.46834	20.677	2.46834	12.665
		2.47166	51.6669	2.47	32.3586				2.47001	20.6866	2.47001	12.6625
		2.47333	51.6427	2.47167	32.3523				2.47167	20.6853	2.47167	12.6635
		2.47499	51.6227	2.47333	32.3482				2.47334	20.6749	2.47334	12.6658
		2.47666	51.6004	2.475	32.3426				2.47501	20.6508	2.47501	12.669
		2.47833	51.5731	2.47667	32.3428				2.47667	20.634	2.47667	12.6712
		2.47999	51.5384	2.47833	32.3398				2.47834	20.625	2.47834	12.671
		2.48166	51.5078	2.48	32.3365				2.48001	20.6154	2.48001	12.6694
		2.48333	51.4829	2.48167	32.3319				2.48167	20.6062	2.48167	12.6671
		2.48499	51.4629	2.48333	32.3287				2.48334	20.5975	2.48334	12.6645
		2.48666	51.4327	2.485	32.3309				2.48501	20.5973	2.48501	12.6635
		2.48833	51.4072	2.48667	32.3287				2.48667	20.5956	2.48667	12.6659
		2.48999	51.3767	2.48833	32.3229				2.48834	20.5901	2.48834	12.668
		2.49166	51.3475	2.49	32.3143				2.49001	20.585	2.49001	12.6667
		2.49333	51.3124	2.49167	32.312				2.49167	20.5772	2.49167	12.6631
		2.49499	51.2863	2.49333	32.3122				2.49334	20.5684	2.49334	12.6611
		2.49666	51.2637	2.495	32.3107				2.49501	20.5583	2.49501	12.6595
		2.49833	51.2437	2.49667	32.3086				2.49667	20.5523	2.49667	12.6708
		2.49999	51.2221	2.49833	32.3126				2.49834	20.5527	2.49834	12.6802
		2.50166	51.2023	2.5	32.3152				2.50001	20.5482	2.50001	12.679
		2.50333	51.1703	2.50167	32.3176				2.50167	20.5408	2.50167	12.6687
		2.50499	51.1353	2.50333	32.3159				2.50334	20.5292	2.50334	12.6566
		2.50666	51.1035	2.505	32.3105				2.50501	20.5227	2.50501	12.6581
		2.50833	51.0773	2.50667	32.3057				2.50667	20.5206	2.50667	12.6577
		2.50999	51.0518	2.50833	32.2943				2.50834	20.5198	2.50834	12.6621
		2.51166	51.0323	2.51	32.2936				2.51001	20.5137	2.51001	12.6665
		2.51333	51.0085	2.51167	32.2908				2.51167	20.5047	2.51167	12.6691
		2.51499	50.9797	2.51333	32.2983				2.51334	20.4941	2.51334	12.6685
		2.51666	50.9444	2.515	32.2958				2.51501	20.4855	2.51501	12.666
		2.51833	50.9125	2.51667	32.2974				2.51667	20.481	2.51667	12.6645
		2.51999	50.8872	2.51833	32.2932				2.51834	20.4807	2.51834	12.6742
		2.52166	50.8555	2.52	32.2925				2.52001	20.4816	2.52001	12.6885
		2.52333	50.8328	2.52167	32.2846				2.52167	20.4749	2.52167	12.6874
		2.52499	50.8088	2.52333	32.2783				2.52334	20.4596	2.52334	12.674
		2.52666	50.7878	2.525	32.2733				2.52501	20.449	2.52501	12.6582
		2.52833	50.7685	2.52667	32.2734				2.52667	20.4443	2.52667	12.6581
		2.52999	50.748	2.52833	32.2727				2.52834	20.4522	2.52834	12.6629
		2.53166	50.7259	2.53	32.2676				2.53001	20.4505	2.53001	12.6626
		2.53333	50.6928	2.53167	32.2667				2.53167	20.4418	2.53167	12.659
		2.53499	50.6596	2.53333	32.2687				2.53334	20.4301	2.53334	12.6569
		2.53666	50.6285	2.535	32.2702				2.53501	20.4214	2.53501	12.6578
		2.53833	50.5962	2.53667	32.2676				2.53667	20.4202	2.53667	12.659
		2.53999	50.5664	2.53833	32.2592				2.53834	20.4151	2.53834	12.6559
		2.54166	50.5465	2.54	32.2574				2.54001	20.4081	2.54001	12.6577
		2.54333	50.531	2.54167	32.252				2.54167	20.4005	2.54167	12.6603
		2.54499	50.5063	2.54333	32.2513				2.54334	20.3932	2.54334	12.6618
		2.54666	50.4783	2.545	32.2436				2.54501	20.3896	2.54501	12.6586
		2.54833	50.4523	2.54667	32.2445				2.54667	20.3868	2.54667	12.6557
		2.54999	50.435	2.54833	32.2432				2.54834	20.3838	2.54834	12.6548
		2.55166	50.4085	2.55	32.247				2.55001	20.3794	2.55001	12.6572
		2.55333	50.3846	2.55167	32.2461				2.55167	20.3737	2.55167	12.6568
		2.55499	50.354	2.55333	32.25				2.55334	20.3694	2.55334	12.6562
		2.55666	50.326	2.555	32.2501				2.55501	20.3646	2.55501	12.6566
		2.55833	50.3017	2.55667	32.2452				2.55667	20.3582	2.55667	12.6594
		2.55999	50.2844	2.55833	32.2361				2.55834	20.3499	2.55834	12.6564
		2.56166	50.2598	2.56	32.229				2.56001	20.3376	2.56001	12.6508
		2.56333	50.2216	2.56167	32.2279				2.56167	20.3309	2.56167	12.6457
		2.56499	50.1815	2.56333	32.2292				2.56334	20.3259	2.56334	12.6431
		2.56666	50.1505	2.565	32.2305				2.56501	20.324	2.56501	12.6434
		2.56833	50.1208	2.56667	32.2328				2.56667	20.3182	2.56667	12.6457
		2.56999	50.0977	2.56833	32.23				2.56834	20.3181	2.56834	12.6555
		2.57166	50.0758	2.57	32.231				2.57001	20.3182	2.57001	12.6609
		2.57333	50.0573	2.57167	32.2214				2.57167	20.3173	2.57167	12.659
		2.57499	50.0378	2.57333	32.2169				2.57334	20.3065	2.57334	12.6546
		2.57666	50.0182	2.575	32.2118				2.57501	20.2988	2.57501	12.649
		2.57833	49.9953	2.57667	32.2186				2.57667	20.2901	2.57667	12.65
		2.57999	49.9633	2.57833	32.2227				2.57834	20.2879	2.57834	12.6474
		2.58166	49.928	2.58	32.2181				2.58001	20.2835	2.58001	12.6507
		2.58333	49.8993	2.58167	32.2088				2.58167	20.281	2.58167	12.6531
		2.58499	49.8724	2.58333	32.2044				2.58334	20.2743	2.58334	12.649
		2.58666	49.8529	2.585	32.2014				2.58501	20.2665	2.58501	12.6425
		2.58833	49.8297	2.58667	32.1991				2.58667	20.2605	2.58667	12.6357
		2.58999	49.8139	2.58833	32.1928				2.58834	20.2563	2.58834	12.6435
		2.59166	49.7908	2.59	32.1917				2.59001	20.2505	2.59001	12.6477
		2.59333	49.766	2.59167	32.1868				2.59167	20.2475	2.59167	12.649
		2.59499	49.7349	2.59333	32.1845				2.59334	20.2479	2.59334	12.6475
		2.59666	49.7105	2.595	32.1865				2.59501	20.2473	2.59501	12.6483
		2.59833	49.6902	2.59667	32.1893				2.59667	20.2413	2.59667	12.6598
		2.59999	49.6647	2.59833	32.1882				2.59834	20.2339	2.59834	12.668
		2.60166	49.6315	2.6	32.1755				2.60001	20.229	2.60001	12.6662
		2.60333	49.6004	2.60167	32.169				2.60167	20.2266	2.60167	12.6595
		2.60499	49.5829	2.60333	32.163				2.60334	20.2181	2.60334	12.6497
		2.60666	49.568	2.605	32.1634				2.60501	20.2095	2.60501	12.6496
		2.60833	49.5495	2.60667	32.1626				2.60667	20.1974	2.60667	12.6467
		2.60999	49.5267	2.60833	32.1632				2.60834	20.1914	2.60834	12.6547
		2.61166	49.4996	2.61	32.1645				2.61001	20.1902	2.61001	12.6612
		2.61333	49.4777	2.61167	32.1658				2.61167	20.1871	2.61167	12.6615
		2.61499	49.4496	2.61333	32.1619				2.61334	20.1827	2.61334	12.6579
		2.61666	49.4231	2.615	32.1579				2.61501	20.1719	2.61501	12.6537
		2.61833	49.3979	2.61667	32.1538				2.61667	20.1659	2.61667	12.657
		2.61999	49.377	2.61833	32.1557				2.61834	20.1606	2.61834	12.6512
		2.62166	49.357	2.62	32.156				2.62001	20.1553	2.62001	12.6503
		2.62333	49.3305	2.62167	32.1538				2.62167	20.1495	2.62167	12.6494
		2.62499	49.3083	2.62333	32.1509				2.62334	20.1484	2.62334	12.6494
		2.62666	49.2845	2.625	32.1449				2.62501	20.1548	2.62501	12.644
		2.62833	49.2613	2.62667	32.1417				2.62667	20.1749	2.62667	12.6369
		2.62999	49.232	2.62833	32.1374				2.62834	20.1695	2.62834	12.6379
		2.63166	49.2042	2.63	32.1374				2.63001	20.1568	2.63001	12.6439
		2.63333	49.1783	2.63167	32.1298				2.63167	20.1297	2.63167	12.6499
		2.63499	49.1598	2.63333	32.1249				2.63334	20.1211	2.63334	12.6557
		2.63666	49.1415	2.635	32.1177				2.63501	20.1195	2.63501	12.6572
		2.63833	49.1191	2.63667	32.1163				2.63667	20.1115	2.63667	12.6555
		2.63999	49.0861	2.63833	32.1134				2.63834	20.1082	2.63834	12.6482
		2.64166	49.0598	2.64	32.1121				2.64001	20.0991	2.64001	12.6458
		2.64333	49.0387	2.64167	32.1094				2.64167	20.0958	2.64167	12.6458
		2.64499	49.0233	2.64333	32.1059				2.64334	20.0879	2.64334	12.6452
		2.64666	48.9979	2.645	32.099				2.64501	20.08	2.64501	12.6423
		2.64833	48.9671	2.64667	32.1				2.64667	20.0719	2.64667	12.6457
		2.64999	48.9425	2.64833	32.0962				2.64834	20.0699	2.64834	12.6501
		2.65166	48.9203	2.65	32.0934				2.65001	20.0656	2.65001	12.6491
		2.65333	48.901	2.65167	32.0897				2.65167	20.0637	2.65167	12.6409
		2.65499	48.8785	2.65333	32.0889				2.65334	20.0579	2.65334	12.6335
		2.65666	48.8555	2.655	32.0923				2.65501	20.0586	2.65501	12.635
		2.65833	48.8352	2.65667	32.0879				2.65667	20.055	2.65667	12.6376
		2.65999	48.8088	2.65833	32.0875				2.65834	20.049	2.65834	12.6369
		2.66166	48.7887	2.66	32.0814				2.66001	20.0449	2.66001	12.6315
		2.66333	48.7663	2.66167	32.0777				2.66167	20.0379	2.66167	12.628
		2.66499	48.7482	2.66333	32.0678				2.66334	20.0361	2.66334	12.6311
		2.66666	48.7241	2.665	32.0668				2.66501	20.0283	2.66501	12.6421
		2.66833	48.7005	2.66667	32.0715				2.66667	20.0266	2.66667	12.6484
		2.66999	48.6715	2.66833	32.0801				2.66834	20.0191	2.66834	12.649
		2.67166	48.6435	2.67	32.0845				2.67001	20.0075	2.67001	12.6406
		2.67333	48.619	2.67167	32.0776				2.67167	19.9984	2.67167	12.6366
		2.67499	48.6003	2.67333	32.0671				2.67334	19.9954	2.67334	12.6358
		2.67666	48.5829	2.675	32.0562				2.67501	20.0014	2.67501	12.6367
		2.67833	48.5607	2.67667	32.0504				2.67667	19.9995	2.67667	12.6361
		2.67999	48.5353	2.67833	32.0582				2.67834	19.9897	2.67834	12.6345
		2.68166	48.5106	2.68	32.0613				2.68001	19.9783	2.68001	12.6341
		2.68333	48.48	2.68167	32.0701				2.68167	19.9728	2.68167	12.6322
		2.68499	48.4473	2.68333	32.0686				2.68334	19.9754	2.68334	12.6311
		2.68666	48.4159	2.685	32.0698				2.68501	19.9738	2.68501	12.6517
		2.68833	48.4008	2.68667	32.0595				2.68667	19.9733	2.68667	12.6665
		2.68999	48.3827	2.68833	32.0506				2.68834	19.9661	2.68834	12.6667
		2.69166	48.368	2.69	32.0439				2.69001	19.9572	2.69001	12.6435
		2.69333	48.3422	2.69167	32.0458				2.69167	19.9497	2.69167	12.6251
		2.69499	48.3197	2.69333	32.0463				2.69334	19.9432	2.69334	12.6275
		2.69666	48.2859	2.695	32.049				2.69501	19.9418	2.69501	12.6315
		2.69833	48.2559	2.69667	32.0461				2.69667	19.9392	2.69667	12.6371
		2.69999	48.231	2.69833	32.0458				2.69834	19.9415	2.69834	12.6358
		2.70166	48.2163	2.7	32.0483				2.70001	19.9427	2.70001	12.6301
		2.70333	48.2057	2.70167	32.0469				2.70167	19.9359	2.70167	12.6264
		2.70499	48.1943	2.70333	32.0458				2.70334	19.9241	2.70334	12.625
		2.70666	48.1792	2.705	32.0419				2.70501	19.9151	2.70501	12.6297
		2.70833	48.1583	2.70667	32.0417				2.70667	19.9135	2.70667	12.6346
		2.70999	48.1375	2.70833	32.0385				2.70834	19.9133	2.70834	12.6391
		2.71166	48.1091	2.71	32.0342				2.71001	19.9119	2.71001	12.6378
		2.71333	48.0849	2.71167	32.0339				2.71167	19.9027	2.71167	12.635
		2.71499	48.0566	2.71333	32.0318				2.71334	19.8949	2.71334	12.6363
		2.71666	48.0344	2.715	32.0281				2.71501	19.8879	2.71501	12.6401
		2.71833	48.0073	2.71667	32.0263				2.71667	19.8858	2.71667	12.6413
		2.71999	47.9796	2.71833	32.0232				2.71834	19.8832	2.71834	12.6341
		2.72166	47.9574	2.72	32.0233				2.72001	19.8832	2.72001	12.6284
		2.72333	47.929	2.72167	32.0232				2.72167	19.8837	2.72167	12.6268
		2.72499	47.9047	2.72333	32.0194				2.72334	19.8805	2.72334	12.6473
		2.72666	47.8801	2.725	32.0126				2.72501	19.8734	2.72501	12.6517
		2.72833	47.8644	2.72667	32.0046				2.72667	19.8624	2.72667	12.6507
		2.72999	47.8499	2.72833	32.0051				2.72834	19.8559	2.72834	12.6311
		2.73166	47.8344	2.73	32.0039				2.73001	19.8521	2.73001	12.6257
		2.73333	47.816	2.73167	32.0005				2.73167	19.8525	2.73167	12.6264
		2.73499	47.7891	2.73333	32.0009				2.73334	19.8505	2.73334	12.6283
		2.73666	47.7669	2.735	32.0016				2.73501	19.8451	2.73501	12.6283
		2.73833	47.7436	2.73667	31.9975				2.73667	19.835	2.73667	12.626
		2.73999	47.728	2.73833	31.9918				2.73834	19.8293	2.73834	12.6216
		2.74166	47.707	2.74	31.9885				2.74001	19.8213	2.74001	12.6197
		2.74333	47.6876	2.74167	31.9928				2.74167	19.816	2.74167	12.6223
		2.74499	47.6685	2.74333	31.9934				2.74334	19.8087	2.74334	12.6263
		2.74666	47.6408	2.745	31.9931				2.74501	19.8075	2.74501	12.6273
		2.74833	47.6131	2.74667	31.9905				2.74667	19.8082	2.74667	12.6272
		2.74999	47.5848	2.74833	31.9919				2.74834	19.8038	2.74834	12.6225
		2.75166	47.5639	2.75	31.9901				2.75001	19.791	2.75001	12.6224
		2.75333	47.5421	2.75167	31.9869				2.75167	19.7803	2.75167	12.6234
		2.75499	47.5221	2.75333	31.9789				2.75334	19.7745	2.75334	12.6284
		2.75666	47.5068	2.755	31.9737				2.75501	19.7758	2.75501	12.6301
		2.75833	47.4901	2.75667	31.9728				2.75667	19.7772	2.75667	12.6305
		2.75999	47.4672	2.75833	31.9661				2.75834	19.7745	2.75834	12.6266
		2.76166	47.443	2.76	31.9655				2.76001	19.7689	2.76001	12.627
		2.76333	47.4215	2.76167	31.9617				2.76167	19.7613	2.76167	12.6229
		2.76499	47.4039	2.76333	31.9613				2.76334	19.7609	2.76334	12.6233
		2.76666	47.3789	2.765	31.9578				2.76501	19.7573	2.76501	12.6241
		2.76833	47.351	2.76667	31.9644				2.76667	19.7548	2.76667	12.6294
		2.76999	47.3165	2.76833	31.9669				2.76834	19.7466	2.76834	12.6327
		2.77166	47.2839	2.77	31.9803				2.77001	19.7406	2.77001	12.6297
		2.77333	47.2547	2.77167	31.9799				2.77167	19.7305	2.77167	12.6234
		2.77499	47.2258	2.77333	31.9772				2.77334	19.7271	2.77334	12.6221
		2.77666	47.2037	2.775	31.9589				2.77501	19.7301	2.77501	12.6242
		2.77833	47.1854	2.77667	31.9441				2.77667	19.7286	2.77667	12.6268
		2.77999	47.1797	2.77833	31.9392				2.77834	19.7221	2.77834	12.6246
		2.78166	47.1697	2.78	31.9401				2.78001	19.7134	2.78001	12.6249
		2.78333	47.1591	2.78167	31.9406				2.78167	19.7118	2.78167	12.6217
		2.78499	47.1401	2.78333	31.9478				2.78334	19.7141	2.78334	12.6219
		2.78666	47.1241	2.785	31.9443				2.78501	19.7167	2.78501	12.622
		2.78833	47.113	2.78667	31.9392				2.78667	19.7115	2.78667	12.6208
		2.78999	47.1014	2.78833	31.9275				2.78834	19.7035	2.78834	12.6197
		2.79166	47.0846	2.79	31.9264				2.79001	19.6925	2.79001	12.6366
		2.79333	47.0592	2.79167	31.9309				2.79167	19.6868	2.79167	12.6483
		2.79499	47.0328	2.79333	31.9346				2.79334	19.6809	2.79334	12.6469
		2.79666	47.0076	2.795	31.9412				2.79501	19.6773	2.79501	12.626
		2.79833	46.977	2.79667	31.9348				2.79667	19.6758	2.79667	12.6174
		2.79999	46.9552	2.79833	31.9319				2.79834	19.6744	2.79834	12.6201
		2.80166	46.9352	2.8	31.9225				2.80001	19.6669	2.80001	12.6208
		2.80333	46.9168	2.80167	31.9233				2.80167	19.6553	2.80167	12.6228
		2.80499	46.8917	2.80333	31.9241				2.80334	19.6425	2.80334	12.6249
		2.80666	46.8588	2.805	31.925				2.80501	19.6383	2.80501	12.624
		2.80833	46.8361	2.80667	31.9237				2.80667	19.6355	2.80667	12.6202
		2.80999	46.8172	2.80833	31.9172				2.80834	19.6333	2.80834	12.6134
		2.81166	46.8012	2.81	31.9087				2.81001	19.6279	2.81001	12.6112
		2.81333	46.772	2.81167	31.9052				2.81167	19.6297	2.81167	12.6068
		2.81499	46.7417	2.81333	31.9046				2.81334	19.6284	2.81334	12.605
		2.81666	46.719	2.815	31.9069				2.81501	19.6241	2.81501	12.6053
		2.81833	46.7017	2.81667	31.9094				2.81667	19.6163	2.81667	12.6109
		2.81999	46.6853	2.81833	31.9099				2.81834	19.6062	2.81834	12.6171
		2.82166	46.6654	2.82	31.9078				2.82001	19.5999	2.82001	12.616
		2.82333	46.6486	2.82167	31.8983				2.82167	19.5954	2.82167	12.6141
		2.82499	46.6289	2.82333	31.8858				2.82334	19.5957	2.82334	12.6128
		2.82666	46.5997	2.825	31.8803				2.82501	19.5987	2.82501	12.6168
		2.82833	46.5741	2.82667	31.8828				2.82667	19.5965	2.82667	12.6249
		2.82999	46.5463	2.82833	31.8931				2.82834	19.5928	2.82834	12.629
		2.83166	46.5316	2.83	31.9018				2.83001	19.5866	2.83001	12.6262
		2.83333	46.523	2.83167	31.9022				2.83167	19.5861	2.83167	12.6148
		2.83499	46.5142	2.83333	31.8944				2.83334	19.5854	2.83334	12.6078
		2.83666	46.4953	2.835	31.8814				2.83501	19.5764	2.83501	12.6108
		2.83833	46.4634	2.83667	31.8708				2.83667	19.5675	2.83667	12.6164
		2.83999	46.4337	2.83833	31.8712				2.83834	19.5578	2.83834	12.6176
		2.84166	46.4142	2.84	31.8727				2.84001	19.5516	2.84001	12.6171
		2.84333	46.3906	2.84167	31.8772				2.84167	19.5457	2.84167	12.6172
		2.84499	46.3694	2.84333	31.875				2.84334	19.537	2.84334	12.6163
		2.84666	46.3424	2.845	31.8742				2.84501	19.5297	2.84501	12.6129
		2.84833	46.3307	2.84667	31.8725				2.84667	19.5215	2.84667	12.6105
		2.84999	46.3207	2.84833	31.8734				2.84834	19.5168	2.84834	12.6099
		2.85166	46.3035	2.85	31.8707				2.85001	19.5164	2.85001	12.6115
		2.85333	46.2775	2.85167	31.8638				2.85167	19.5118	2.85167	12.6167
		2.85499	46.2497	2.85333	31.8569				2.85334	19.5086	2.85334	12.6329
		2.85666	46.2313	2.855	31.8525				2.85501	19.5031	2.85501	12.6367
		2.85833	46.2124	2.85667	31.8579				2.85667	19.5023	2.85667	12.628
		2.85999	46.1956	2.85833	31.8578				2.85834	19.501	2.85834	12.6092
		2.86166	46.1729	2.86	31.8587				2.86001	19.4954	2.86001	12.6034
		2.86333	46.1592	2.86167	31.8514				2.86167	19.487	2.86167	12.6048
		2.86499	46.1475	2.86333	31.8461				2.86334	19.4793	2.86334	12.6124
		2.86666	46.1342	2.865	31.8473				2.86501	19.4753	2.86501	12.6283
		2.86833	46.1108	2.86667	31.85				2.86667	19.4753	2.86667	12.6573
		2.86999	46.0809	2.86833	31.8477				2.86834	19.4776	2.86834	12.6566
		2.87166	46.0588	2.87	31.8381				2.87001	19.4794	2.87001	12.6422
		2.87333	46.0396	2.87167	31.8339				2.87167	19.4738	2.87167	12.612
		2.87499	46.0182	2.87333	31.8337				2.87334	19.4688	2.87334	12.6052
		2.87666	45.9971	2.875	31.8332				2.87501	19.4613	2.87501	12.6025
		2.87833	45.9759	2.87667	31.8322				2.87667	19.4579	2.87667	12.6013
		2.87999	45.9608	2.87833	31.8341				2.87834	19.4516	2.87834	12.6012
		2.88166	45.9405	2.88	31.8375				2.88001	19.4508	2.88001	12.5999
		2.88333	45.9216	2.88167	31.8302				2.88167	19.4492	2.88167	12.6017
		2.88499	45.9033	2.88333	31.8237				2.88334	19.4465	2.88334	12.6062
		2.88666	45.8846	2.885	31.823				2.88501	19.4422	2.88501	12.6107
		2.88833	45.8669	2.88667	31.8313				2.88667	19.4341	2.88667	12.61
		2.88999	45.8481	2.88833	31.8276				2.88834	19.4292	2.88834	12.6066
		2.89166	45.8306	2.89	31.816				2.89001	19.4234	2.89001	12.602
		2.89333	45.807	2.89167	31.8057				2.89167	19.4204	2.89167	12.6021
		2.89499	45.7792	2.89333	31.8005				2.89334	19.4219	2.89334	12.5987
		2.89666	45.7531	2.895	31.7986				2.89501	19.4219	2.89501	12.5982
		2.89833	45.7244	2.89667	31.7932				2.89667	19.4193	2.89667	12.5996
		2.89999	45.6999	2.89833	31.7948				2.89834	19.4132	2.89834	12.6078
		2.90166	45.6862	2.9	31.7953				2.90001	19.4073	2.90001	12.6128
		2.90333	45.6781	2.90167	31.7962				2.90167	19.4018	2.90167	12.6129
		2.90499	45.6632	2.90333	31.7941				2.90334	19.3935	2.90334	12.6105
		2.90666	45.6402	2.905	31.791				2.90501	19.3931	2.90501	12.6069
		2.90833	45.6146	2.90667	31.7874				2.90667	19.3934	2.90667	12.6047
		2.90999	45.5987	2.90833	31.7884				2.90834	19.3979	2.90834	12.6029
		2.91166	45.5837	2.91	31.7859				2.91001	19.3966	2.91001	12.5991
		2.91333	45.5677	2.91167	31.7853				2.91167	19.3936	2.91167	12.596
		2.91499	45.5458	2.91333	31.7828				2.91334	19.3915	2.91334	12.5936
		2.91666	45.5173	2.915	31.7859				2.91501	19.3858	2.91501	12.5987
		2.91833	45.4909	2.91667	31.7863				2.91667	19.3815	2.91667	12.6072
		2.91999	45.469	2.91833	31.7799				2.91834	19.3708	2.91834	12.6276
		2.92166	45.4595	2.92	31.7731				2.92001	19.3667	2.92001	12.6272
		2.92333	45.4474	2.92167	31.7728				2.92167	19.3632	2.92167	12.6174
		2.92499	45.4251	2.92333	31.776				2.92334	19.3577	2.92334	12.5962
		2.92666	45.3971	2.925	31.7775				2.92501	19.3479	2.92501	12.5951
		2.92833	45.3754	2.92667	31.7731				2.92667	19.3398	2.92667	12.5988
		2.92999	45.3615	2.92833	31.7712				2.92834	19.3388	2.92834	12.6027
		2.93166	45.3389	2.93	31.7702				2.93001	19.3543	2.93001	12.6074
		2.93333	45.3171	2.93167	31.7677				2.93167	19.3595	2.93167	12.612
		2.93499	45.2984	2.93333	31.7637				2.93334	19.3522	2.93334	12.6087
		2.93666	45.2879	2.935	31.7635				2.93501	19.331	2.93501	12.6052
		2.93833	45.276	2.93667	31.7677				2.93667	19.3164	2.93667	12.6003
		2.93999	45.2535	2.93833	31.7691				2.93834	19.313	2.93834	12.6012
		2.94166	45.2309	2.94	31.7652				2.94001	19.3103	2.94001	12.6031
		2.94333	45.2068	2.94167	31.759				2.94167	19.3107	2.94167	12.6035
		2.94499	45.1859	2.94333	31.7582				2.94334	19.3059	2.94334	12.6013
		2.94666	45.1668	2.945	31.7579				2.94501	19.3053	2.94501	12.5953
		2.94833	45.1462	2.94667	31.7544				2.94667	19.2994	2.94667	12.593
		2.94999	45.132	2.94833	31.7487				2.94834	19.2964	2.94834	12.5941
		2.95166	45.115	2.95	31.7478				2.95001	19.2865	2.95001	12.6091
		2.95333	45.0978	2.95167	31.7463				2.95167	19.2826	2.95167	12.6488
		2.95499	45.0728	2.95333	31.7548				2.95334	19.2807	2.95334	12.6566
		2.95666	45.0505	2.955	31.7578				2.95501	19.2793	2.95501	12.6453
		2.95833	45.032	2.95667	31.7577				2.95667	19.2798	2.95667	12.6069
		2.95999	45.0158	2.95833	31.7454				2.95834	19.2721	2.95834	12.5991
		2.96166	45	2.96	31.7376				2.96001	19.265	2.96001	12.599
		2.96333	44.9822	2.96167	31.7299				2.96167	19.2563	2.96167	12.6022
		2.96499	44.9647	2.96333	31.7306				2.96334	19.2552	2.96334	12.606
		2.96666	44.946	2.965	31.7302				2.96501	19.2553	2.96501	12.6052
		2.96833	44.9281	2.96667	31.7316				2.96667	19.2544	2.96667	12.606
		2.96999	44.9112	2.96833	31.7286				2.96834	19.2539	2.96834	12.6039
		2.97166	44.8967	2.97	31.7251				2.97001	19.2475	2.97001	12.602
		2.97333	44.8785	2.97167	31.7294				2.97167	19.2384	2.97167	12.5973
		2.97499	44.8539	2.97333	31.7268				2.97334	19.2299	2.97334	12.5961
		2.97666	44.826	2.975	31.7254				2.97501	19.2245	2.97501	12.5984
		2.97833	44.7988	2.97667	31.7172				2.97667	19.2216	2.97667	12.5975
		2.97999	44.7733	2.97833	31.7147				2.97834	19.2186	2.97834	12.5951
		2.98166	44.7556	2.98	31.7073				2.98001	19.213	2.98001	12.5922
		2.98333	44.7391	2.98167	31.7026				2.98167	19.2087	2.98167	12.5941
		2.98499	44.7292	2.98333	31.7025				2.98334	19.2027	2.98334	12.5956
		2.98666	44.7112	2.985	31.7095				2.98501	19.2035	2.98501	12.5982
		2.98833	44.6936	2.98667	31.715				2.98667	19.2013	2.98667	12.5974
		2.98999	44.6724	2.98833	31.7094				2.98834	19.1992	2.98834	12.5948
		2.99166	44.6445	2.99	31.702				2.99001	19.1913	2.99001	12.5926
		2.99333	44.6202	2.99167	31.6986				2.99167	19.1842	2.99167	12.5894
		2.99499	44.6052	2.99333	31.6966				2.99334	19.1819	2.99334	12.5909
		2.99666	44.6044	2.995	31.6927				2.99501	19.1837	2.99501	12.5922
		2.99833	44.5919	2.99667	31.6878				2.99667	19.1803	2.99667	12.5958
		2.99999	44.5667	2.99833	31.6878				2.99834	19.1702	2.99834	12.5982
		3.00166	44.5402	3	31.6852				3.00001	19.1625	3.00001	12.6006
		3.00333	44.5228	3.00167	31.678				3.00167	19.1609	3.00167	12.6052
		3.00499	44.5069	3.00333	31.6671				3.00334	19.1625	3.00334	12.6033
		3.00666	44.4866	3.005	31.662				3.00501	19.1596	3.00501	12.5996
		3.00833	44.4706	3.00667	31.668				3.00667	19.1527	3.00667	12.5936
		3.00999	44.456	3.00833	31.682				3.00834	19.1482	3.00834	12.5892
		3.01166	44.4294	3.01	31.6882				3.01001	19.1423	3.01001	12.5865
		3.01333	44.407	3.01167	31.6822				3.01167	19.1432	3.01167	12.5827
		3.01499	44.3923	3.01333	31.6694				3.01334	19.1426	3.01334	12.5874
		3.01666	44.3832	3.015	31.6656				3.01501	19.1408	3.01501	12.5974
		3.01833	44.3689	3.01667	31.6634				3.01667	19.1363	3.01667	12.6319
		3.01999	44.3508	3.01833	31.6642				3.01834	19.1293	3.01834	12.6395
		3.02166	44.3332	3.02	31.6661				3.02001	19.1264	3.02001	12.6324
		3.02333	44.3086	3.02167	31.6651				3.02167	19.1208	3.02167	12.6017
		3.02499	44.2912	3.02333	31.6581				3.02334	19.1148	3.02334	12.5975
		3.02666	44.2762	3.025	31.6523				3.02501	19.1116	3.02501	12.5971
		3.02833	44.2652	3.02667	31.6526				3.02667	19.1102	3.02667	12.593
		3.02999	44.2419	3.02833	31.6512				3.02834	19.1096	3.02834	12.5858
		3.03166	44.2186	3.03	31.641				3.03001	19.1055	3.03001	12.5852
		3.03333	44.1997	3.03167	31.6379				3.03167	19.1001	3.03167	12.6046
		3.03499	44.1764	3.03333	31.641				3.03334	19.0949	3.03334	12.613
		3.03666	44.156	3.035	31.6417				3.03501	19.0944	3.03501	12.6087
		3.03833	44.1379	3.03667	31.6419				3.03667	19.0954	3.03667	12.5905
		3.03999	44.1296	3.03833	31.6379				3.03834	19.093	3.03834	12.5835
		3.04166	44.1198	3.04	31.6353				3.04001	19.0841	3.04001	12.5878
		3.04333	44.1014	3.04167	31.6318				3.04167	19.0771	3.04167	12.5885
		3.04499	44.0829	3.04333	31.6305				3.04334	19.0743	3.04334	12.5913
		3.04666	44.0574	3.045	31.6323				3.04501	19.0711	3.04501	12.5952
		3.04833	44.0369	3.04667	31.6352				3.04667	19.0605	3.04667	12.5992
		3.04999	44.0143	3.04833	31.6315				3.04834	19.0533	3.04834	12.5965
		3.05166	44.003	3.05	31.6271				3.05001	19.0505	3.05001	12.5872
		3.05333	43.9892	3.05167	31.623				3.05167	19.0562	3.05167	12.5811
		3.05499	43.9734	3.05333	31.6206				3.05334	19.0572	3.05334	12.5797
		3.05666	43.9522	3.055	31.6225				3.05501	19.0608	3.05501	12.5846
		3.05833	43.9302	3.05667	31.6162				3.05667	19.0667	3.05667	12.5849
		3.05999	43.9132	3.05833	31.6185				3.05834	19.0708	3.05834	12.5836
		3.06166	43.8939	3.06	31.6173				3.06001	19.0621	3.06001	12.5813
		3.06333	43.8776	3.06167	31.619				3.06167	19.0431	3.06167	12.5846
		3.06499	43.859	3.06333	31.6169				3.06334	19.0288	3.06334	12.5893
		3.06666	43.8376	3.065	31.618				3.06501	19.028	3.06501	12.5915
		3.06833	43.8176	3.06667	31.6185				3.06667	19.0289	3.06667	12.5944
		3.06999	43.8027	3.06833	31.6173				3.06834	19.0249	3.06834	12.5935
		3.07166	43.7948	3.07	31.6117				3.07001	19.0133	3.07001	12.5932
		3.07333	43.7859	3.07167	31.5977				3.07167	19.0078	3.07167	12.5996
		3.07499	43.7695	3.07333	31.5858				3.07334	19.0074	3.07334	12.6176
		3.07666	43.7493	3.075	31.5813				3.07501	19.0064	3.07501	12.6193
		3.07833	43.722	3.07667	31.5863				3.07667	18.9986	3.07667	12.6082
		3.07999	43.6987	3.07833	31.5961				3.07834	18.9901	3.07834	12.5879
		3.08166	43.6793	3.08	31.5966				3.08001	18.9855	3.08001	12.5859
		3.08333	43.668	3.08167	31.5949				3.08167	18.9872	3.08167	12.5819
		3.08499	43.6625	3.08333	31.5948				3.08334	18.9869	3.08334	12.5824
		3.08666	43.6518	3.085	31.5931				3.08501	18.9831	3.08501	12.5838
		3.08833	43.6382	3.08667	31.5909				3.08667	18.9819	3.08667	12.5894
		3.08999	43.6191	3.08833	31.5835				3.08834	18.9858	3.08834	12.5897
		3.09166	43.5992	3.09	31.579				3.09001	18.9917	3.09001	12.585
		3.09333	43.5777	3.09167	31.576				3.09167	18.9863	3.09167	12.5887
		3.09499	43.5503	3.09333	31.5724				3.09334	18.9759	3.09334	12.6009
		3.09666	43.5309	3.095	31.5711				3.09501	18.9652	3.09501	12.6051
		3.09833	43.5139	3.09667	31.5663				3.09667	18.9624	3.09667	12.597
		3.09999	43.5016	3.09833	31.5566				3.09834	18.9591	3.09834	12.5861
		3.10166	43.4783	3.1	31.5514				3.10001	18.9589	3.10001	12.5849
		3.10333	43.4618	3.10167	31.5505				3.10167	18.9581	3.10167	12.5891
		3.10499	43.4479	3.10333	31.5539				3.10334	18.9547	3.10334	12.5919
		3.10666	43.4419	3.105	31.5565				3.10501	18.9497	3.10501	12.5953
		3.10833	43.4275	3.10667	31.5575				3.10667	18.9473	3.10667	12.6148
		3.10999	43.4078	3.10833	31.5569				3.10834	18.947	3.10834	12.6092
		3.11166	43.3866	3.11	31.5513				3.11001	18.9462	3.11001	12.6017
		3.11333	43.3612	3.11167	31.5477				3.11167	18.9453	3.11167	12.5768
		3.11499	43.3514	3.11333	31.5436				3.11334	18.9435	3.11334	12.5758
		3.11666	43.337	3.115	31.5344				3.11501	18.935	3.11501	12.5784
		3.11833	43.3253	3.11667	31.5271				3.11667	18.9258	3.11667	12.5762
		3.11999	43.3029	3.11833	31.5264				3.11834	18.9172	3.11834	12.5756
		3.12166	43.2809	3.12	31.5344				3.12001	18.9193	3.12001	12.5738
		3.12333	43.2632	3.12167	31.5349				3.12167	18.9193	3.12167	12.5806
		3.12499	43.2457	3.12333	31.5311				3.12334	18.9184	3.12334	12.5797
		3.12666	43.2335	3.125	31.5262				3.12501	18.9112	3.12501	12.5803
		3.12833	43.2236	3.12667	31.5289				3.12667	18.8996	3.12667	12.5759
		3.12999	43.2096	3.12833	31.5387				3.12834	18.891	3.12834	12.5759
		3.13166	43.1936	3.13	31.5462				3.13001	18.8875	3.13001	12.576
		3.13333	43.1736	3.13167	31.5448				3.13167	18.8913	3.13167	12.5768
		3.13499	43.1546	3.13333	31.5336				3.13334	18.8952	3.13334	12.5766
		3.13666	43.1356	3.135	31.5264				3.13501	18.8996	3.13501	12.5758
		3.13833	43.1159	3.13667	31.5247				3.13667	18.9012	3.13667	12.5755
		3.13999	43.0997	3.13833	31.5276				3.13834	18.9017	3.13834	12.5727
		3.14166	43.0811	3.14	31.5243				3.14001	18.893	3.14001	12.5736
		3.14333	43.0658	3.14167	31.5191				3.14167	18.8816	3.14167	12.5756
		3.14499	43.0451	3.14333	31.5176				3.14334	18.8691	3.14334	12.5806
		3.14666	43.0251	3.145	31.5188				3.14501	18.8615	3.14501	12.5768
		3.14833	43.0035	3.14667	31.518				3.14667	18.8599	3.14667	12.5707
		3.14999	42.9904	3.14833	31.5124				3.14834	18.8619	3.14834	12.5702
		3.15166	42.9771	3.15	31.5066				3.15001	18.866	3.15001	12.5704
		3.15333	42.9668	3.15167	31.5055				3.15167	18.8619	3.15167	12.572
		3.15499	42.9561	3.15333	31.5022				3.15334	18.8573	3.15334	12.5715
		3.15666	42.9499	3.155	31.5031				3.15501	18.8466	3.15501	12.5693
		3.15833	42.9341	3.15667	31.504				3.15667	18.8402	3.15667	12.5662
		3.15999	42.9137	3.15833	31.504				3.15834	18.8358	3.15834	12.5621
		3.16166	42.8949	3.16	31.4974				3.16001	18.8719	3.16001	12.5664
		3.16333	42.8759	3.16167	31.4915				3.16167	18.8868	3.16167	12.5708
		3.16499	42.8579	3.16333	31.487				3.16334	18.8757	3.16334	12.5714
		3.16666	42.8427	3.165	31.485				3.16501	18.8346	3.16501	12.5703
		3.16833	42.8258	3.16667	31.4848				3.16667	18.8152	3.16667	12.5725
		3.16999	42.8094	3.16833	31.4852				3.16834	18.8212	3.16834	12.575
		3.17166	42.7882	3.17	31.4831				3.17001	18.82	3.17001	12.5749
		3.17333	42.773	3.17167	31.4827				3.17167	18.8156	3.17167	12.571
		3.17499	42.7577	3.17333	31.4807				3.17334	18.8152	3.17334	12.5697
		3.17666	42.7411	3.175	31.4816				3.17501	18.8271	3.17501	12.5662
		3.17833	42.7207	3.17667	31.4775				3.17667	18.8276	3.17667	12.5658
		3.17999	42.7044	3.17833	31.475				3.17834	18.8199	3.17834	12.5647
		3.18166	42.6905	3.18	31.4707				3.18001	18.798	3.18001	12.5662
		3.18333	42.6751	3.18167	31.4697				3.18167	18.7892	3.18167	12.5645
		3.18499	42.6564	3.18333	31.4706				3.18334	18.7863	3.18334	12.5617
		3.18666	42.6328	3.185	31.4656				3.18501	18.7839	3.18501	12.5667
		3.18833	42.6207	3.18667	31.4633				3.18667	18.7797	3.18667	12.5727
		3.18999	42.6027	3.18833	31.4617				3.18834	18.7737	3.18834	12.578
		3.19166	42.5872	3.19	31.4639				3.19001	18.7723	3.19001	12.5758
		3.19333	42.5721	3.19167	31.4568				3.19167	18.7775	3.19167	12.5751
		3.19499	42.5605	3.19333	31.4504				3.19334	18.7746	3.19334	12.5737
		3.19666	42.5474	3.195	31.449				3.19501	18.7708	3.19501	12.5704
		3.19833	42.5279	3.19667	31.453				3.19667	18.7638	3.19667	12.5699
		3.19999	42.507	3.19833	31.4569				3.19834	18.7609	3.19834	12.5736
		3.20166	42.4874	3.2	31.4581				3.20001	18.7523	3.20001	12.5794
		3.20333	42.4704	3.20167	31.4551				3.20167	18.7504	3.20167	12.5797
		3.20499	42.4549	3.20333	31.4538				3.20334	18.7491	3.20334	12.5736
		3.20666	42.4449	3.205	31.4522				3.20501	18.7546	3.20501	12.5676
		3.20833	42.4251	3.20667	31.4513				3.20667	18.7495	3.20667	12.5684
		3.20999	42.4074	3.20833	31.4496				3.20834	18.7447	3.20834	12.5737
		3.21166	42.3919	3.21	31.444				3.21001	18.7379	3.21001	12.577
		3.21333	42.3736	3.21167	31.4385				3.21167	18.7355	3.21167	12.5716
		3.21499	42.3577	3.21333	31.431				3.21334	18.7352	3.21334	12.5645
		3.21666	42.3333	3.215	31.424				3.21501	18.7312	3.21501	12.5618
		3.21833	42.3224	3.21667	31.4193				3.21667	18.7251	3.21667	12.5642
		3.21999	42.3113	3.21833	31.4211				3.21834	18.7202	3.21834	12.5659
		3.22166	42.2965	3.22	31.4287				3.22001	18.7177	3.22001	12.5645
		3.22333	42.2751	3.22167	31.4303				3.22167	18.715	3.22167	12.5646
		3.22499	42.2543	3.22333	31.4253				3.22334	18.7063	3.22334	12.5674
		3.22666	42.2408	3.225	31.4163				3.22501	18.7048	3.22501	12.571
		3.22833	42.2275	3.22667	31.4173				3.22667	18.7035	3.22667	12.5747
		3.22999	42.2074	3.22833	31.4224				3.22834	18.7018	3.22834	12.5736
		3.23166	42.1889	3.23	31.4283				3.23001	18.6927	3.23001	12.5698
		3.23333	42.174	3.23167	31.4253				3.23167	18.6825	3.23167	12.5626
		3.23499	42.1668	3.23333	31.419				3.23334	18.6755	3.23334	12.5569
		3.23666	42.1574	3.235	31.4109				3.23501	18.6711	3.23501	12.5543
		3.23833	42.1445	3.23667	31.4043				3.23667	18.6716	3.23667	12.5563
		3.23999	42.1296	3.23833	31.3981				3.23834	18.6723	3.23834	12.5682
		3.24166	42.1079	3.24	31.3996				3.24001	18.6728	3.24001	12.5766
		3.24333	42.0885	3.24167	31.4048				3.24167	18.6727	3.24167	12.5822
		3.24499	42.0667	3.24333	31.4057				3.24334	18.6685	3.24334	12.5837
		3.24666	42.0477	3.245	31.4022				3.24501	18.6635	3.24501	12.5801
		3.24833	42.0341	3.24667	31.3978				3.24667	18.6536	3.24667	12.5724
		3.24999	42.0193	3.24833	31.3988				3.24834	18.6466	3.24834	12.5603
		3.25166	42.0103	3.25	31.3943				3.25001	18.6451	3.25001	12.5605
		3.25333	41.9962	3.25167	31.3944				3.25167	18.6439	3.25167	12.5609
		3.25499	41.9835	3.25333	31.3948				3.25334	18.6443	3.25334	12.563
		3.25666	41.9656	3.255	31.3974				3.25501	18.6405	3.25501	12.5604
		3.25833	41.9507	3.25667	31.3914				3.25667	18.6395	3.25667	12.5588
		3.25999	41.9354	3.25833	31.3797				3.25834	18.6393	3.25834	12.5555
		3.26166	41.9201	3.26	31.3711				3.26001	18.6338	3.26001	12.5566
		3.26333	41.9014	3.26167	31.366				3.26167	18.6305	3.26167	12.5634
		3.26499	41.8814	3.26333	31.3664				3.26334	18.6266	3.26334	12.5792
		3.26666	41.8651	3.265	31.3668				3.26501	18.6242	3.26501	12.5859
		3.26833	41.8451	3.26667	31.3665				3.26667	18.6197	3.26667	12.5835
		3.26999	41.8221	3.26833	31.3682				3.26834	18.6122	3.26834	12.5707
		3.27166	41.7965	3.27	31.3675				3.27001	18.61	3.27001	12.562
		3.27333	41.7816	3.27167	31.3592				3.27167	18.6055	3.27167	12.5548
		3.27499	41.7742	3.27333	31.3452				3.27334	18.6001	3.27334	12.5523
		3.27666	41.7716	3.275	31.3418				3.27501	18.5973	3.27501	12.5547
		3.27833	41.7639	3.27667	31.3452				3.27667	18.5956	3.27667	12.5582
		3.27999	41.7513	3.27833	31.3486				3.27834	18.596	3.27834	12.5643
		3.28166	41.7328	3.28	31.3456				3.28001	18.5926	3.28001	12.5648
		3.28333	41.716	3.28167	31.3413				3.28167	18.5861	3.28167	12.5665
		3.28499	41.7022	3.28333	31.3411				3.28334	18.5822	3.28334	12.562
		3.28666	41.6905	3.285	31.3423				3.28501	18.5775	3.28501	12.5611
		3.28833	41.678	3.28667	31.3432				3.28667	18.5803	3.28667	12.5621
		3.28999	41.6576	3.28833	31.3402				3.28834	18.5816	3.28834	12.562
		3.29166	41.6354	3.29	31.3329				3.29001	18.5784	3.29001	12.5572
		3.29333	41.6163	3.29167	31.3331				3.29167	18.5713	3.29167	12.5497
		3.29499	41.612	3.29333	31.3303				3.29334	18.5612	3.29334	12.547
		3.29666	41.596	3.295	31.3354				3.29501	18.5591	3.29501	12.5488
		3.29833	41.5768	3.29667	31.3323				3.29667	18.5581	3.29667	12.5525
		3.29999	41.5486	3.29833	31.3358				3.29834	18.5523	3.29834	12.5522
		3.30166	41.5366	3.3	31.3342				3.30001	18.5466	3.30001	12.5539
		3.30333	41.528	3.30167	31.3263				3.30167	18.5423	3.30167	12.5561
		3.30499	41.5173	3.30333	31.3102				3.30334	18.5447	3.30334	12.5602
		3.30666	41.5061	3.305	31.2975				3.30501	18.5453	3.30501	12.5615
		3.30833	41.4865	3.30667	31.2973				3.30667	18.5447	3.30667	12.5612
		3.30999	41.471	3.30833	31.3043				3.30834	18.5445	3.30834	12.5582
		3.31166	41.4556	3.31	31.3135				3.31001	18.5447	3.31001	12.5582
		3.31333	41.4439	3.31167	31.3193				3.31167	18.5408	3.31167	12.5604
		3.31499	41.4258	3.31333	31.3145				3.31334	18.5367	3.31334	12.5626
		3.31666	41.4098	3.315	31.304				3.31501	18.5292	3.31501	12.5624
		3.31833	41.3866	3.31667	31.2953				3.31667	18.525	3.31667	12.5789
		3.31999	41.3687	3.31833	31.2974				3.31834	18.5208	3.31834	12.6066
		3.32166	41.3479	3.32	31.2994				3.32001	18.5168	3.32001	12.6044
		3.32333	41.3354	3.32167	31.3018				3.32167	18.5122	3.32167	12.5844
		3.32499	41.3201	3.32333	31.3048				3.32334	18.5096	3.32334	12.5546
		3.32666	41.3013	3.325	31.3029				3.32501	18.507	3.32501	12.551
		3.32833	41.2841	3.32667	31.3003				3.32667	18.5051	3.32667	12.5491
		3.32999	41.2786	3.32833	31.2961				3.32834	18.5003	3.32834	12.5473
[truncated: 106,001 more rows]

## Sheet: Figure 4c
HZSM-5_C1		HZSM-5_T
TIME	Ln(me/(me-m))	TIME	Ln(me/(me-m))
0.006	2.94595e-09	0.005	1.69867e-09
0.404	1.65745e-07	0.232	2.4466e-07
0.741	3.50955e-06	0.412	1.68648e-06
1.044	1.18981e-05	0.594	4.42244e-06
1.327	1.75009e-05	0.757	9.9553e-06
1.609	0.000431788	0.912	1.71894e-05
1.954	0.00432	1.067	2.98968e-05
2.229	0.02445	1.218	4.17272e-05
2.506	0.02481	1.363	8.33121e-05
2.785	0.01922	1.508	0.000328601
3.058	0.02258	1.654	0.000207077
3.336	0.02796	1.793	8.63618e-05
3.745	0.04702	2.003	0.00139
3.745	0.04702	2.144	0.00907
3.796	0.0484	2.281	0.01331
3.86	0.04987	2.42	0.00824
3.918	0.0514	2.56	0.00498
3.97	0.05283	2.699	0.00378
4.058	0.05414	2.838	0.00365
4.143	0.05534	2.972	0.00364
4.251	0.05738	3.112	0.00385
4.346	0.06111	3.25	0.0043
4.438	0.06489	3.384	0.00488
4.531	0.06859	3.52	0.00561
4.624	0.07239	3.52	0.00561
4.717	0.07616	3.582	0.00597
4.81	0.07996	3.639	0.00633
4.906	0.08409	3.69	0.00669
5.001	0.08824	3.743	0.00705
5.093	0.09218	3.802	0.00742
5.184	0.09618	3.89	0.00767
5.279	0.10042	4.007	0.0075
5.373	0.10468	4.131	0.00757
5.466	0.10894	4.269	0.00862
5.559	0.11303	4.406	0.00976
5.651	0.11737	4.538	0.0109
5.744	0.12141	4.671	0.01218
5.836	0.12567	4.81	0.01358
5.931	0.13039	4.944	0.01496
6.024	0.13492	5.078	0.01638
6.117	0.13909	5.213	0.01796
6.209	0.14333	5.347	0.01946
6.304	0.148	5.482	0.02099
6.396	0.15258	5.618	0.02273
6.489	0.15719	5.753	0.02444
6.582	0.16162	5.888	0.02617
6.678	0.16632	6.021	0.02783
6.771	0.17057	6.157	0.02952
6.863	0.17536	6.289	0.03131
6.956	0.18038	6.423	0.03323
7.05	0.18516	6.556	0.03507
7.141	0.18979	6.694	0.03722
7.233	0.19467	6.828	0.03948
7.329	0.19962	6.964	0.04138
7.422	0.20438	7.097	0.04335
7.516	0.20861	7.234	0.04545
7.607	0.21286	7.368	0.04765
7.702	0.21759	7.501	0.04976
7.793	0.22228	7.634	0.0519
7.886	0.22693	7.766	0.0541
7.977	0.23158	7.901	0.05637
8.072	0.23639	8.034	0.05857
8.173	0.24185	8.167	0.06092
8.269	0.24727	8.3	0.06325
8.363	0.25337	8.435	0.06552
8.456	0.25889	8.569	0.06778
8.548	0.26405	8.702	0.07014
8.643	0.26869	8.838	0.07257
8.738	0.27324	8.975	0.07496
8.83	0.27787	9.111	0.07758
8.921	0.28226	9.246	0.07996
9.012	0.28683	9.378	0.08226
9.107	0.29181	9.516	0.08472
9.202	0.29656	9.649	0.08709
9.293	0.30113	9.78	0.08932
9.39	0.30622	9.922	0.09187
9.486	0.31129	10.058	0.09464
9.583	0.3169	10.191	0.09766
9.679	0.32204	10.325	0.10039
9.772	0.32715	10.46	0.10255
9.864	0.33265	10.593	0.10463
9.959	0.33817	10.727	0.10679
10.053	0.34323	10.861	0.109
10.148	0.34774	10.998	0.11145
10.243	0.35251	11.132	0.11404
10.338	0.35758	11.267	0.11664
10.431	0.36275	11.402	0.11908
10.524	0.36765	11.536	0.12147
10.617	0.373	11.673	0.1242
10.711	0.37832	11.81	0.12684
10.804	0.38322	11.943	0.12944
10.895	0.38747	12.078	0.13208
10.996	0.39246	12.211	0.13447
11.093	0.39796	12.346	0.13681
11.196	0.40422	12.482	0.13932
11.294	0.40993	12.618	0.14188
11.396	0.4151	12.753	0.14407
11.495	0.41974	12.887	0.14647
11.601	0.42455	13.023	0.14903
11.717	0.4303	13.159	0.15152
11.835	0.43626	13.292	0.15397
11.95	0.44257	13.428	0.15647
12.066	0.4488	13.563	0.15874
12.183	0.45467	13.698	0.16104
12.301	0.46075	13.833	0.1633
12.416	0.46688	13.967	0.16527
12.529	0.47292	14.109	0.16772
12.648	0.47847	14.255	0.17053
12.765	0.48428	14.4	0.17309
12.88	0.48992	14.547	0.17562
12.995	0.49578	14.693	0.17794
13.112	0.50173	14.839	0.18034
13.226	0.50724	14.983	0.18265
13.342	0.51284	15.126	0.1849
13.457	0.51878	15.271	0.18729
13.574	0.52441	15.418	0.18962
13.702	0.53073	15.564	0.19205
13.832	0.53709	15.711	0.19461
13.958	0.54287	15.855	0.19676
14.096	0.54905	16.01	0.19916
14.234	0.55539	16.165	0.20173
14.37	0.56149	16.321	0.20432
14.504	0.5677	16.475	0.20642
14.64	0.57432	16.641	0.2087
14.775	0.57982	16.804	0.21078
14.919	0.58618	16.98	0.21333
15.064	0.59326	17.159	0.21602
15.212	0.59934	17.334	0.21848
15.371	0.60597	17.509	0.22108
15.529	0.61266	17.688	0.22349
15.692	0.61979	17.878	0.22613
15.848	0.62691	18.073	0.22874
16.008	0.63376	18.265	0.23112
16.166	0.64027	18.47	0.23381
16.338	0.6469	18.677	0.23628
16.51	0.65378	18.903	0.2394
16.681	0.66064	19.124	0.24164
16.851	0.66709	19.36	0.2448
17.036	0.67419	19.599	0.24773
17.22	0.68211	19.839	0.25062
17.405	0.68983	20.075	0.25338
17.588	0.69845	20.311	0.25568
17.768	0.70233	20.562	0.2588
17.96	0.70929	20.813	0.26137
18.163	0.71658	21.082	0.26455
18.369	0.72923	21.35	0.26735
18.572	0.73544	21.621	0.26984
18.791	0.73991	21.907	0.27281
19.024	0.74715	22.197	0.27561
19.273	0.75601	22.485	0.27863
19.521	0.76427	22.772	0.28127
19.77	0.77237	23.076	0.28409
20.02	0.78107	23.398	0.28676
20.27	0.78761	23.741	0.28971
20.538	0.7959	24.085	0.29282
20.805	0.80394	24.428	0.29584
21.074	0.81252	24.77	0.29826
21.339	0.81966	25.129	0.30128
21.621	0.82684	25.494	0.30391
21.92	0.83489	25.883	0.30676
22.222	0.84397	26.293	0.31008
22.526	0.85132	26.708	0.31278
22.848	0.85897	27.15	0.31578
23.192	0.86817	27.616	0.31861
23.534	0.87594	28.108	0.3217
23.895	0.88435	28.603	0.32428
24.256	0.89402	29.128	0.32748
24.621	0.90086	29.655	0.33003
25.01	0.90868	30.214	0.33287
25.425	0.91743	30.805	0.33612
25.839	0.92616	31.397	0.33884
26.25	0.93372	32.025	0.34168
26.688	0.94186	32.691	0.34459
27.127	0.94944	33.393	0.34746
27.563	0.95778	34.132	0.35136
28.026	0.96591	34.873	0.35433
28.515	0.97345	35.657	0.35705
29.034	0.98123	36.491	0.35981
29.586	0.98906	37.368	0.36259
30.172	0.9988	38.294	0.36505
30.754	1.00374	39.268	0.36827
31.368	1.01473	40.296	0.37133
31.984	1.02135	41.325	0.37324
32.635	1.02839	42.412	0.37616
33.323	1.03671	43.559	0.37868
34.052	1.045	43.787	0.37902
34.824	1.05324	43.966	0.37972
35.638	1.06056	44.145	0.3802
36.493	1.06959	44.305	0.38044
37.396	1.0766	44.457	0.38044
38.349	1.08316	44.612	0.38072
39.355	1.09165	44.751	0.38121
40.415	1.09697	44.89	0.38149
--	--	--	--
--	--	--	--
--	--	--	--
--	--	--	--
--	--	--	--
--	--	--	--
--	--	--	--
--	--	--	--
--	--	--	--
--	--	--	--
--	--	--	--
--	--	--	--
--	--	--	--
--	--	--	--
--	--	--	--
--	--	--	--
--	--	--	--
--	--	--	--
--	--	--	--
--	--	--	--
--	--	--	--
--	--	--	--
--	--	--	--
--	--	--	--
--	--	--	--
--	--	--	--
--	--	--	--
--	--	--	--
--	--	--	--
--	--	--	--
--	--	--	--
--	--	--	--
--	--	--	--
--	--	--	--
--	--	--	--
--	--	--	--
--	--	--	--
--	--	--	--
--	--	--	--
--	--	--	--
--	--	--	--
--	--	--	--
--	--	--	--
--	--	--	--
--	--	--	--
--	--	--	--
--	--	--	--
--	--	--	--
--	--	--	--
--	--	--	--
--	--	--	--
--	--	--	--
--	--	--	--
--	--	--	--
--	--	--	--
--	--	--	--
--	--	--	--
--	--	--	--
--	--	--	--
--	--	--	--
--	--	--	--
--	--	--	--
--	--	--	--
--	--	--	--
--	--	--	--
--	--	--	--
--	--	--	--
--	--	--	--
--	--	--	--
--	--	--	--
--	--	--	--
--	--	--	--
--	--	--	--
--	--	--	--
--	--	--	--
--	--	--	--
--	--	--	--
--	--	--	--
--	--	--	--
--	--	--	--
--	--	--	--
--	--	--	--
--	--	--	--
--	--	--	--
--	--	--	--
--	--	--	--
--	--	--	--
--	--	--	--
--	--	--	--
--	--	--	--
--	--	--	--
--	--	--	--
--	--	--	--
--	--	--	--
--	--	--	--
--	--	--	--
--	--	--	--
--	--	--	--
--	--	--	--
--	--	--	--
--	--	--	--
--	--	--	--
--	--	--	--
--	--	--	--
--	--	--	--
--	--	--	--
--	--	--	--
--	--	--	--
--	--	--	--
--	--	--	--
--	--	--	--
--	--	--	--
--	--	--	--
--	--	--	--
--	--	--	--
--	--	--	--
--	--	--	--
--	--	--	--
--	--	--	--
--	--	--	--
--	--	--	--
--	--	--	--
--	--	--	--
--	--	--	--
--	--	--	--
--	--	--	--
--	--	--	--
--	--	--	--
--	--	--	--
--	--	--	--
--	--	--	--
--	--	--	--
--	--	--	--
--	--	--	--
--	--	--	--
--	--	--	--
--	--	--	--
--	--	--	--
--	--	--	--
--	--	--	--
--	--	--	--
--	--	--	--
--	--	--	--
--	--	--	--
--	--	--	--
--	--	--	--
--	--	--	--
--	--	--	--
--	--	--	--
--	--	--	--
--	--	--	--
--	--	--	--
--	--	--	--
--	--	--	--
--	--	--	--
--	--	--	--
--	--	--	--
--	--	--	--
--	--	--	--
--	--	--	--
--	--	--	--
--	--	--	--
--	--	--	--
--	--	--	--
--	--	--	--
--	--	--	--
--	--	--	--
--	--	--	--
--	--	--	--
--	--	--	--
--	--	--	--
--	--	--	--
--	--	--	--
--	--	--	--
--	--	--	--
--	--	--	--
--	--	--	--
--	--	--	--
--	--	--	--
--	--	--	--
--	--	--	--
--	--	--	--
--	--	--	--
--	--	--	--
--	--	--	--
--	--	--	--
--	--	--	--
--	--	--	--
--	--	--	--
--	--	--	--
--	--	--	--
--	--	--	--
--	--	--	--
--	--	--	--
--	--	--	--
--	--	--	--
--	--	--	--
--	--	--	--
--	--	--	--
--	--	--	--
--	--	--	--
--	--	--	--
--	--	--	--
--	--	--	--
--	--	--	--
--	--	--	--
--	--	--	--
--	--	--	--
--	--	--	--
--	--	--	--
--	--	--	--
--	--	--	--
--	--	--	--
--	--	--	--
--	--	--	--
--	--	--	--
--	--	--	--
--	--	--	--
--	--	--	--
--	--	--	--
--	--	--	--
--	--	--	--
--	--	--	--
--	--	--	--
--	--	--	--
--	--	--	--
--	--	--	--
--	--	--	--
--	--	--	--
--	--	--	--
--	--	--	--
--	--	--	--
--	--	--	--
--	--	--	--
--	--	--	--
--	--	--	--
--	--	--	--
--	--	--	--
--	--	--	--
--	--	--	--
--	--	--	--
--	--	--	--
--	--	--	--
--	--	--	--
--	--	--	--
--	--	--	--
--	--	--	--
--	--	--	--
--	--	--	--
--	--	--	--
--	--	--	--
--	--	--	--
--	--	--	--
--	--	--	--
--	--	--	--
--	--	--	--
--	--	--	--
--	--	--	--
--	--	--	--
--	--	--	--
--	--	--	--
--	--	--	--
--	--	--	--
--	--	--	--
--	--	--	--
--	--	--	--
--	--	--	--
--	--	--	--
--	--	--	--
--	--	--	--
--	--	--	--
--	--	--	--
--	--	--	--
--	--	--	--
--	--	--	--
--	--	--	--
--	--	--	--
--	--	--	--
--	--	--	--
--	--	--	--
--	--	--	--
--	--	--	--
--	--	--	--
--	--	--	--
--	--	--	--
--	--	--	--
--	--	--	--
--	--	--	--
--	--	--	--
--	--	--	--
--	--	--	--
--	--	--	--
--	--	--	--
--	--	--	--
--	--	--	--
--	--	--	--
--	--	--	--
--	--	--	--
--	--	--	--
--	--	--	--
--	--	--	--
--	--	--	--
--	--	--	--
--	--	--	--
--	--	--	--
--	--	--	--
--	--	--	--
--	--	--	--
--	--	--	--
--	--	--	--
--	--	--	--
--	--	--	--
--	--	--	--
--	--	--	--
--	--	--	--
--	--	--	--
--	--	--	--
--	--	--	--
--	--	--	--
--	--	--	--
--	--	--	--
--	--	--	--
--	--	--	--
--	--	--	--
--	--	--	--
--	--	--	--
--	--	--	--
--	--	--	--
--	--	--	--
--	--	--	--
--	--	--	--
--	--	--	--
--	--	--	--
--	--	--	--
--	--	--	--
--	--	--	--
--	--	--	--
--	--	--	--
--	--	--	--
--	--	--	--
--	--	--	--
--	--	--	--
--	--	--	--
--	--	--	--
--	--	--	--
--	--	--	--
--	--	--	--
--	--	--	--
--	--	--	--
--	--	--	--
--	--	--	--
--	--	--	--
--	--	--	--
--	--	--	--
--	--	--	--
--	--	--	--
--	--	--	--
--	--	--	--
--	--	--	--
--	--	--	--
--	--	--	--
--	--	--	--
--	--	--	--
--	--	--	--

## Sheet: Figure S2a
T/M	Toluene conversion (%)	PX selectivity (%)	Methanol efficiency (%)
1	48.8	98.9	48.8
2	25.4	98.8	50.8
4	14.1	98.8	56.4
6	10.1	98.5	60.6
8	8.7	99.3	69.6

## Sheet: Figure S2b
	PX selectivity (%)	Contact time (second)
1	97	2.02
2	97.5	0.84
3	98.3	0.49
4	99	0.31
5	99.2	0.2
6	99.3	0.158
7	99.9	0.05

## Sheet: Figure S3a
2.51232	47308.9	212.272
2.51608	47088.5	215.883
2.51983	47061.7	221.519
2.52359	47155.8	220.703
2.52734	47152.9	223.397
2.5311	46797.8	222.803
2.53485	47240.3	226.865
2.53861	47193.1	225.156
2.54236	47401.1	224.644
2.54612	47546.1	226.043
2.54987	47199.4	224.925
2.55363	47481.4	222.922
2.55739	47294.3	225.187
2.56114	46759.6	220.653
2.5649	47241.4	226.476
2.56865	47430.6	226.157
2.57241	47268.2	226.115
2.57616	47232.8	222.679
2.57992	47001.3	221.764
2.58367	47505.7	224.805
2.58743	47013.4	221.163
2.59119	46854.2	223.409
2.59494	47194.6	221.826
2.5987	46928.9	224.144
2.60245	46835.7	224.757
2.60621	46737	221.595
2.60996	47018.7	223.049
2.61372	47060.1	225.923
2.61748	47016.4	223.402
2.62123	47086.9	221.429
2.62499	46830.6	222.593
2.62874	46961	220.616
2.6325	46995.1	225.589
2.63626	47029	224.994
2.64001	47049	224.984
2.64377	46894.2	226.708
2.64752	47182.5	224.145
2.65128	47005.3	223.234
2.65504	47300.1	225.054
2.65879	47184	226.139
2.66255	46414.3	224.489
2.6663	46787.2	224.941
2.67006	46882.7	224.236
2.67382	47319.9	226.588
2.67757	47215	224.61
2.68133	47014.1	223.1
2.68508	46920.5	223.601
2.68884	46922.2	224.373
2.6926	47010.1	226.218
2.69635	46780.1	222.357
2.70011	46836.6	222.603
2.70387	47003.1	222.688
2.70762	46817.6	225.033
2.71138	46948.9	226.077
2.71513	46480	224.19
2.71889	46786.3	224.893
2.72265	46288.1	223.099
2.7264	46510.4	223.274
2.73016	46274.5	222.141
2.73392	46783.4	223.897
2.73767	46866.3	226.803
2.74143	46632.6	224.766
2.74519	46735.3	224.947
2.74894	46713.7	225.326
2.7527	46757.9	225.303
2.75646	46450.9	224.08
2.76021	46449.8	224.619
2.76397	46464.3	227.184
2.76773	46231.6	224.064
2.77148	46876.4	224.338
2.77524	46377.1	220.279
2.779	46651.8	223.693
2.78275	46830.5	226.608
2.78651	46804.7	226.807
2.79027	46301.9	222.638
2.79402	46692.5	222.796
2.79778	47008.8	227.36
2.80154	46774.2	223.833
2.80529	46685.6	224.396
2.80905	46323	220.194
2.81281	47148.4	229.022
2.81656	46764.6	226.143
2.82032	46156.9	223.441
2.82408	47177.8	226.099
2.82783	46758.8	224.665
2.83159	47205.2	226.511
2.83535	46593.6	224.272
2.8391	47015.6	227.431
2.84286	46299.7	222.935
2.84662	46985.2	227.877
2.85037	46532.8	225.975
2.85413	46824.1	224.85
2.85789	46785.1	224.112
2.86165	46447.8	220.133
2.8654	46714.2	226.059
2.86916	46959.7	228.406
2.87292	46825.1	226.052
2.87667	47086.7	226.827
2.88043	46848.5	225.594
2.88419	46527.2	222.775
2.88795	46810.6	226.335
2.8917	46981.2	224.958
2.89546	46797.4	227.56
2.89922	46958.2	228.117
2.90297	46623.9	226.294
2.90673	47280.5	229.115
2.91049	46993.2	227.773
2.91425	47218.1	228.066
2.918	46327.3	224.543
2.92176	46509.9	223.4
2.92552	46702.8	227.432
2.92928	47246.6	232.803
2.93303	46635.3	224.856
2.93679	47080.6	222.312
2.94055	47114.9	228.587
2.94431	46778.7	226.399
2.94806	46710.5	227.439
2.95182	47140.7	231.395
2.95558	46830	227.404
2.95934	47094.7	228.039
2.96309	45984.3	221.921
2.96685	47302.2	228.134
2.97061	47002.3	226.95
2.97437	46534.5	224.462
2.97812	46800.6	225.926
2.98188	46176.2	224.031
2.98564	46561.4	229.964
2.9894	46341.2	220.254
2.99315	46205.1	217.046
2.99691	46366.2	218.19
3.00067	46383.3	217.315
3.00443	46494.9	218.944
3.00818	45955.1	217.959
3.01194	46162.9	218
3.0157	46154.9	218.647
3.01946	45809.8	216.007
3.02322	45930.1	216.56
3.02697	45823.2	217.008
3.03073	45640.6	216.434
3.03449	46042	215.947
3.03825	45821.9	218.477
3.042	46326.2	217.735
3.04576	46126.4	216.939
3.04952	45624.3	216.093
3.05328	45763.7	217.459
3.05704	45899.5	219.172
3.06079	45932.1	216.51
3.06455	45794.7	218.565
3.06831	46630	222.789
3.07207	46772.9	220.947
3.07583	45884.9	217.487
3.07958	46059.4	216.213
3.08334	46162.2	218.12
3.0871	45831.9	218.81
3.09086	45836.1	218.213
3.09462	45675.8	218.609
3.09837	46609.2	221.138
3.10213	45987.7	218.748
3.10589	46138.1	217.95
3.10965	46036.4	219.689
3.11341	45951	217.548
3.11716	45833.7	218.18
3.12092	45691	216.318
3.12468	46122	219.267
3.12844	45570.6	217.419
3.1322	46371.1	219.283
3.13596	45719	218.488
3.13971	46061.6	217.616
3.14347	45751.4	216.657
3.14723	46701.1	220.775
3.15099	45932	220.562
3.15475	46078.7	218.909
3.15851	45870.2	218.349
3.16226	45406.7	217.282
3.16602	45793	220.17
3.16978	45980.1	219.516
3.17354	46012.2	219.495
3.1773	45784.7	218.445
3.18106	45454.8	215.567
3.18481	45616.8	217.305
3.18857	45791.2	220.402
3.19233	45829.6	217.647
3.19609	45453.2	217.871
3.19985	46138.2	220.313
3.20361	45332.7	214.552
3.20737	45378.7	216.81
3.21112	45547.7	216.527
3.21488	45715.1	218.252
3.21864	45507.7	219.008
3.2224	45795.2	218.981
3.22616	45798.8	218.198
3.22992	45986.7	218.773
3.23368	45792.3	218.655
3.23743	46078.3	219.979
3.24119	45438.8	217.887
3.24495	45782.1	220.215
3.24871	45846	219.592
3.25247	45247.1	219.802
3.25623	45425.1	217.447
3.25999	45568.6	218.084
3.26375	45475.1	218.665
3.2675	46322.2	221.987
3.27126	44977.4	218.515
3.27502	45384.6	216.538
3.27878	44788.4	215.021
3.28254	45717.4	219.594
3.2863	44992.7	216.827
3.29006	44872.2	214.18
3.29382	44978.9	217.755
3.29757	45151.3	215.761
3.30133	45170.7	215.68
3.30509	45747	219.241
3.30885	45243.8	218.455
3.31261	45659.1	218.998
3.31637	45053	216.995
3.32013	45092.8	218.175
3.32389	44956.2	216.483
3.32765	45286.8	216.917
3.3314	45401.5	216.942
3.33516	45433.8	217.842
3.33892	45088.9	215.202
3.34268	45288.9	218.764
3.34644	45176.9	216.002
3.3502	44770.7	215.144
3.35396	45032.1	219.662
3.35772	45574.1	217.88
3.36148	44292.2	213.273
3.36524	45532.9	221.756
3.369	45066.6	217.907
3.37275	45179	216.244
3.37651	44461.5	214.443
3.38027	44755.4	215.07
3.38403	45036.5	217.938
3.38779	44770.8	212.493
3.39155	44938.1	215.483
3.39531	45218.5	218.984
3.39907	44954	216.275
3.40283	45078.9	216.833
3.40659	44852.8	218.989
3.41035	45106.8	217.708
3.41411	45054.4	217.926
3.41787	45276.7	218.811
3.42162	45035.3	217.72
3.42538	45436.2	218.733
3.42914	44704.6	217.013
3.4329	45072	216.278
3.43666	44903.9	215.21
3.44042	44919.1	216.877
3.44418	44794.6	217.68
3.44794	44675.9	216.413
3.4517	44482.1	213.725
3.45546	45012.5	215.502
3.45922	45216.5	218.194
3.46298	44973	218.083
3.46674	45319.5	221.304
3.4705	45359.7	218.79
3.47426	44929.3	214.843
3.47802	44957.6	214.674
3.48178	45481.2	215.61
3.48554	45241.3	217.343
3.48929	44953.8	216.221
3.49305	45486.5	218.085
3.49681	45251.6	216.124
3.50057	45475.1	217.922
3.50433	45348.4	218.075
3.50809	44984.3	214.172
3.51185	45222.5	216.483
3.51561	45178.5	216.658
3.51937	45158	215.683
3.52313	45398.4	219.897
3.52689	45013.9	216.904
3.53065	45775.8	217.97
3.53441	45532.9	217.497
3.53817	45507.9	218.201
3.54193	45332.8	217.781
3.54569	45403.5	217.004
3.54945	45297.2	218.461
3.55321	45702.9	218.283
3.55697	45424.1	217.072
3.56073	45698.3	217.71
3.56449	44829	215.181
3.56825	45773	219.306
3.57201	46001.2	221.477
3.57577	45357.1	215.342
3.57953	45307.2	218.606
3.58329	45644.5	216.96
3.58705	45826.4	220.142
3.59081	46134.2	217.111
3.59457	45792.6	218.712
3.59833	46092.2	219.757
3.60209	45890.9	220.158
3.60585	45795.2	216.583
3.60961	46025.5	220.357
3.61337	46509.4	221.796
3.61713	46904.3	222.724
3.62089	46633.8	221.876
3.62465	47133.7	220.435
3.62841	46951.9	221.839
3.63217	46902.3	222.545
3.63593	47533.1	225.151
3.63969	46975.2	222.337
3.64345	47757.5	225.191
3.64721	47784.6	223.431
3.65097	48678	227.829
3.65473	48562.8	225.775
3.65849	49243	227.999
3.66225	49171.3	226.475
3.66601	50110.8	232.387
3.66977	50808.4	234.446
3.67353	51449.8	235.109
3.67729	52649	237.108
3.68105	54828	242.752
3.68481	56037.2	240.921
3.68857	58926.4	252.481
3.69233	62789.3	259.447
3.69609	71225.9	278.087
3.69985	85357.9	311.685
3.70361	115766	366.55
3.70737	177670	475.289
3.71113	289211	650.223
3.71489	464058	909.932
3.71865	717952	1250.65
3.72241	1113720	1800.97
3.72617	1716200	2601.42
3.72993	2589210	3700.31
3.73369	3647390	5187.05
3.73745	4258800	5918.93
3.74121	3854290	5415.6
3.74497	2699980	3924.05
3.74873	1709340	2581.38
3.75249	1174770	1886.63
3.75625	978765	1611.93
3.76001	877105	1470.22
3.76377	806352	1372.68
3.76753	687506	1238.28
3.77129	518955	988.023
3.77505	338516	728.765
3.77881	214675	531.743
3.78257	138465	412.382
3.78634	100806	340.942
3.7901	78894.9	298.467
3.79386	68460.6	274.592
3.79762	60717.1	256.187
3.80138	56805.6	250.275
3.80514	54365.5	241
3.8089	52503.2	237.027
3.81266	50552.6	231.072
3.81642	50498.6	233.282
3.82018	48698.8	226.388
3.82394	48181.6	224.839
3.8277	47632	224.195
3.83146	47248.6	222.337
3.83522	47153.8	224.155
3.83898	46594.9	221.545
3.84274	46292.6	220.316
3.8465	46517.2	220.873
3.85026	45684.2	218.373
3.85402	46238.2	221.247
3.85778	45680.5	217.989
3.86155	45462.8	217.829
3.86531	45615.7	221.232
3.86907	45724	222.249
3.87283	45184.4	218.394
3.87659	45034	217.007
3.88035	44677.4	217.149
3.88411	45087.5	217.764
3.88787	44454.9	214.54
3.89163	44985.8	218.569
3.89539	44864.3	219.27
3.89915	45007.5	218.552
3.90291	44617.8	218.627
3.90667	45144.6	220.862
3.91043	44279.7	214.494
3.91419	44729.6	214.285
3.91796	44479.2	214.752
3.92172	44741.1	219.552
3.92548	44395.1	217.091
3.92924	44745.5	215.411
3.933	43943.1	215.063
3.93676	44657.2	216.858
3.94052	44634.3	216.908
3.94428	44605.3	217.52
3.94804	44172.9	220.027
3.9518	44678.8	210.596
3.95556	44432.4	210.101
3.95932	44780.4	211.463
3.96309	43709.4	208.182
3.96685	44604	212.202
3.97061	43942.7	209.453
3.97437	44503.7	209.538
3.97813	43689.5	208.227
3.98189	44327.8	210.031
3.98565	43793.6	208.547
3.98941	44069.2	211.013
3.99317	44134.7	209.677
3.99693	43832.7	209.424
4.00069	44027.5	210.315
4.00445	44015	210.648
4.00822	43510.1	208.821
4.01198	44169.9	209.314
4.01574	44030.7	208.043
4.0195	44417.8	210.519
4.02326	44085.5	210.651
4.02702	43889.5	208.496
4.03078	43741.8	208.994
4.03454	44427.6	211.608
4.0383	44223.3	208.921
4.04206	44879.5	211.922
4.04583	44666.3	210.459
4.04959	45150.6	213.069
4.05335	45124	211.843
4.05711	45615.4	214.719
4.06087	45472.8	214.706
4.06463	45392.9	212.139
4.06839	46041.4	217.532
4.07215	47092.6	218.45
4.07591	46933.8	217.965
4.07968	47024.5	216.08
4.08344	47470.4	219.427
4.0872	48314	220.817
4.09096	48645.2	220.861
4.09472	49958.4	226.523
4.09848	50686.1	224.271
4.10224	52142.9	232.371
4.106	54034.8	235.929
4.10976	57876.3	243.742
4.11353	65175.1	260.629
4.11729	84488.3	303.09
4.12105	122010	372.296
4.12481	185893	480.334
4.12857	289162	638.28
4.13233	451872	873.422
4.13609	717384	1231.31
4.13985	1102590	1735.86
4.14361	1472280	2233.13
4.14738	1557210	2332.87
4.15114	1199570	1880.89
4.1549	710451	1220.14
4.15866	357959	739.386
4.16242	214415	524.882
4.16618	205900	516.376
4.16994	274501	618.781
4.1737	406060	813.352
4.17747	624174	1106.8
4.18123	971667	1550.89
4.18499	1401150	2142.52
4.18875	1688520	2532.85
4.19251	1575210	2392.91
4.19627	1043360	1666.71
4.20003	545984	1004.04
4.20379	243076	572.581
4.20756	126880	384.911
4.21132	85214.6	302.747
4.21508	70489.6	272.547
4.21884	61820.4	253.576
4.2226	57907.4	242.79
4.22636	54169.1	237.509
4.23012	53141.7	233.24
4.23389	51921.3	231.743
4.23765	53235.6	232.679
4.24141	54392.2	235.857
4.24517	59389.7	249.721
4.24893	68305	269.432
4.25269	84482.3	303.6
4.25645	109114	351.942
4.26021	149811	419.053
4.26398	205623	510.618
4.26774	286441	642.979
4.2715	365095	751.339
4.27526	424475	836.56
4.27902	434687	851.232
4.28278	430939	855.199
4.28654	415950	822.525
4.29031	409681	814.947
4.29407	391439	791.004
4.29783	372807	767.711
4.30159	326007	698.067
4.30535	257295	595.162
4.30911	178824	470.722
4.31287	121003	371.886
4.31664	85345.6	303.112
4.3204	66822.3	265.23
4.32416	56675.8	243.684
4.32792	51901.9	231
4.33168	48728.4	224.171
4.33544	47412.1	218.771
4.33921	45767.7	215.335
4.34297	45450.2	214.432
4.34673	44750.3	212.68
4.35049	44800.6	212.844
4.35425	44423.4	213.31
4.35801	44520.7	213.812
4.36177	43505.4	210.26
4.36554	43904.2	212.958
4.3693	43190.1	212.345
4.37306	43489.5	208.708
4.37682	42874.3	208.171
4.38058	43220.5	208.452
4.38434	42469.6	207.289
4.3881	42894.9	207.679
4.39187	42442.8	207.202
4.39563	43331.1	208.355
4.39939	42645.7	208.013
4.40315	42553.3	207.078
4.40691	42760.4	208.759
4.41067	42906.1	208.488
4.41444	42180.2	206.95
4.4182	42587.4	209.664
4.42196	42142.2	203.707
4.42572	42117.5	206.708
4.42948	42182.4	208.286
4.43324	42449.5	206.115
4.43701	42054.2	204.879
4.44077	42607	206.398
4.44453	42448.7	207.607
4.44829	42240	205.559
4.45205	41933.4	204.686
4.45581	42327	205.322
4.45958	42147.8	204.114
4.46334	42192.1	203.593
4.4671	41650.5	204.574
4.47086	42007.5	205.505
4.47462	42245	203.97
4.47838	42394.9	206.4
4.48215	41729.8	204.385
4.48591	42174.1	204.711
4.48967	41662.4	203.235
4.49343	42174.4	206.009
4.49719	41783.7	204.885
4.50095	42340.6	205.514
4.50472	41619.1	204.398
4.50848	42043.4	205.358
4.51224	41671.8	201.847
4.516	42015.1	204.54
4.51976	41796.2	205.492
4.52352	42033.4	204.359
4.52729	41324.7	201.656
4.53105	41784	201.966
4.53481	41775.9	203.618
4.53857	42241.7	203.048
4.54233	41590	205.517
4.54609	41578.4	203.62
4.54986	41487.8	202.57
4.55362	41563.4	204.619
4.55738	41445.6	203.739
4.56114	42139.3	205.998
4.5649	41200.6	201.874
4.56866	42357.5	207.017
4.57243	41409.5	203.43
4.57619	41738.9	205.736
4.57995	41499.1	201.145
4.58371	41868.1	203.678
4.58747	40924.8	202.305
4.59124	41613.1	204.266
4.595	41222.4	201.557
4.59876	41165.2	203.845
4.60252	41209.6	203.708
4.60628	41605.1	203.476
4.61004	41538.4	203.782
4.61381	41963.2	203.256
4.61757	42005.4	205.207
4.62133	43405.3	207.624
4.62509	44377.6	212.39
4.62885	47691.8	218.306
4.63261	52022.9	231.232
4.63638	60829.5	251.432
4.64014	72235.2	277.822
4.6439	85020.2	301.781
4.64766	88438.8	307.831
4.65142	81370.3	295.907
4.65519	66594.6	265.047
4.65895	53966.6	234.08
4.66271	46719.6	216.207
4.66647	43453.2	208.429
4.67023	42786.9	207.296
4.67399	42775.5	206.828
4.67776	41474	205.375
4.68152	41569.1	203.774
4.68528	41239.4	203.213
4.68904	41515.9	203.138
4.6928	40822.8	200.313
4.69657	41440	203.417
4.70033	41207.6	201.321
4.70409	41514.5	203.231
4.70785	40786.2	201.32
4.71161	41486	204.05
4.71537	40849.3	204.258
4.71914	41516.1	204.178
4.7229	40992.4	201.185
4.72666	41194.3	203.783
4.73042	41129.9	201.91
4.73418	41111.1	202.287
4.73795	40911.9	201.982
4.74171	41169.5	202.612
4.74547	40604.7	200.784
4.74923	41482.4	201.98
4.75299	40635.9	200.955
4.75675	41350.7	205.319
4.76052	40891.4	201.167
4.76428	41459.8	203.011
4.76804	40985.5	203.822
4.7718	41750.1	206.439
4.77556	41165.9	201.103
4.77933	41340.8	204.605
4.78309	40717.2	202.555
4.78685	41064	202.754
4.79061	40722.2	202.268
4.79437	41307.6	202.086
4.79814	40740.5	201.023
4.8019	41365.9	204.738
4.80566	40827.1	203.48
4.80942	41355.4	202.139
4.81318	41036.7	202.492
4.81694	41378.1	202.148
4.82071	40718.9	201.737
4.82447	41099.4	202.415
4.82823	40494	201.666
4.83199	40708.1	201.173
4.83575	40491	200.478
4.83952	41048.6	200.66
4.84328	40433.7	199.517
4.84704	40942	203.243
4.8508	40665.7	200.393
4.85456	41044.8	202.08
4.85833	40818.7	200.185
4.86209	40443.7	198.529
4.86585	40520.4	200.105
4.86961	40494.2	203.7
4.87337	40651.5	199.118
4.87713	40865.4	201.263
4.8809	40062.7	196.053
4.88466	40985	201.981
4.88842	40254.1	200.688
4.89218	40670.7	201.76
4.89594	40923.5	201.945
4.89971	40990.8	203.502
4.90347	40383.8	202.439
4.90723	40835.5	203.096
4.91099	40573.4	200.776
4.91475	40927.9	207.514
4.91852	40354.7	203.795
4.92228	40366.3	204.2
4.92604	40462.7	203.483
4.9298	40685.7	204.531
4.93356	40473.2	205.993
4.93732	40845.6	204.93
4.94109	40102.5	205.942
4.94485	40549.8	203.717
4.94861	40314.2	206.05
4.95237	40299.7	204.16
4.95613	39794.6	202.993
4.9599	40778.4	205.122
4.96366	40136.6	204.078
4.96742	40145.7	204.709
4.97118	40424.6	206.084
4.97494	40473.1	204.213
4.97871	39826.1	202.979
4.98247	40326.3	203.707
4.98623	40099.6	204.08
4.98999	40762.7	204.57
4.99375	40590.7	205.963
4.99751	40826	204.558
5.00128	40606.2	205.332
5.00504	40760.9	205.399
5.0088	40088.1	204.208
5.01256	40694.2	205.374
5.01632	40055.8	204.699
5.02009	40773.3	207.542
5.02385	40139.5	206.26
5.02761	40682.9	207.003
5.03137	40172.5	204.523
5.03513	40699.1	205.039
5.0389	40530.6	206.21
5.04266	40853.7	206.073
5.04642	40148.2	204.81
5.05018	40134.1	204.579
5.05394	39894.2	203.114
5.0577	40324.8	204.544
5.06147	40286.7	205.787
5.06523	40634.6	205.255
5.06899	39901.6	206.144
5.07275	40685.2	206.784
5.07651	40343.2	208.056
5.08028	40313.6	204.184
5.08404	40007.9	203.485
5.0878	40455.1	205.489
5.09156	40170.5	206.29
5.09532	40392.2	206.919
5.09908	40103.1	204.304
5.10285	40503.1	206.013
5.10661	40227.1	204.684
5.11037	40551.2	205.277
5.11413	39819.4	202.858
5.11789	40387.6	205.757
5.12166	40217.3	204.027
5.12542	40279.4	204.658
5.12918	40086.8	205.065
5.13294	40814.3	206.632
5.1367	40066.5	204.605
5.14047	40608.5	206.004
5.14423	40017.4	206.218
5.14799	40301.8	206.959
5.15175	39905.1	203.398
5.15551	40530.2	206.37
5.15927	39528.2	202.704
5.16304	41047.8	206.835
5.1668	41060.7	208.883
5.17056	43355.8	213.462
5.17432	45738.5	218.492
5.17808	50780.6	229.473
5.18185	57521.2	246.13
5.18561	65446.2	266.779
5.18937	67598.5	273.913
5.19313	62193.9	263.221
5.19689	52905.4	239.298
5.20065	46500	222.576
5.20442	42214.6	210.572
5.20818	41039.9	204.795
5.21194	39954.1	203.286
5.2157	40577.8	205.081
5.21946	39481.5	202.979
5.22322	40209.4	205.7
5.22699	40017.3	205.25
5.23075	40581.6	207.488
5.23451	39669.7	205.271
5.23827	40416.5	207.82
5.24203	39691.3	203.505
5.2458	40458.6	207.671
5.24956	39379.2	203.943
5.25332	40383.4	206.3
5.26837	40012.5	205.675
5.27213	39683.4	204.939
5.27589	40259.8	206.249
5.27965	39811.5	204.939
5.28341	39934.5	203.864
5.28717	39623	204.665
5.29094	40016.6	205.223
5.2947	39829.9	207.509
5.29846	40255.4	207.093
5.30222	39484.2	203.988
5.30598	40263.4	207.564
5.30974	39449.4	203.084
5.31351	40013.4	204.012
5.31727	39909	208.152
5.32103	40264.7	207.091
5.32479	39475.9	203.987
5.32855	39945	206.33
5.33231	39229	202.37
5.33608	40068.3	206.427
5.33984	39476.8	204.028
5.3436	40374	207.191
5.34736	39283.5	204.296
5.35112	40074.7	205.959
5.35488	39490.3	201.341
5.35865	40150.5	208.104
5.36241	39575.5	202.403
5.36617	39338.1	203.958
5.36993	39695.2	207.512
5.37369	40090.9	205.967
5.37745	39379.1	201.863
5.38122	39509	203.752
5.38498	39346.7	203.761
5.38874	40293	209.525
5.3925	39591.1	206.924
5.39626	39825.3	204.924
5.40002	39455.2	203.491
5.40379	39941.3	204.149
5.40755	39297	200.778
5.41131	40159	206.667
5.41507	39329.2	202.977
5.41883	39532.4	202.891
5.42259	39422.2	202.596
5.42636	39763.1	203.054
5.43012	39772.7	204.152
5.43388	39533.1	202.37
5.43764	39356.8	200.286
5.4414	39701.3	202.654
5.44516	39009.4	202.666
5.44892	40221.9	205.915
5.45269	39263.5	199.369
5.45645	39709.9	204.113
5.46021	38853.7	200.659
5.46397	39405.1	202.436
5.46773	38360	199.306
5.47149	39870.7	205.715
5.47526	39168.9	201.634
5.47902	39819.4	204.013
5.48278	39035.1	202.068
5.48654	39661.8	204.962
5.4903	39161.8	202.575
5.49406	39780.6	204.421
5.49782	39139.3	198.138
5.50159	39640.1	202.896
5.50535	38890.4	201.58
5.50911	39628.7	204.342
5.51287	39229.7	202.649
5.51663	39853.8	202.619
5.52039	39310.8	203.713
5.52416	39498.6	204.622
5.52792	39019.4	202.978
5.53168	39791.4	205.132
5.53544	38881.9	202.003
5.5392	40073.6	206.086
5.54296	39238.2	203.821
5.54672	39252.5	202.571
5.55049	38803.8	200.764
5.55425	39792.9	204.004
5.55801	39321.7	203.993
5.56177	39658.8	202.871
5.56553	39874.2	205.206
5.56929	39970.9	205.497
5.57305	40398.8	207.354
5.57681	41291	208.231
5.58058	41753.2	209.016
5.58434	44051	214.056
5.5881	46381	223.074
5.59186	50611.2	232.955
5.59562	54203.2	242.903
5.59938	58731	249.142
5.60314	60703.5	255.573
5.60691	62082.8	263.706
5.61067	59139.7	254.226
5.61443	57947	253.915
5.61819	55738.3	245.472
5.62195	55013.1	242.233
5.62571	53517.7	240.975
5.62947	53238.1	241.231
5.63323	51763.7	234.61
5.637	52388.3	237.091
5.64076	51069	231.462
5.64452	50466.2	232.231
5.64828	46989.4	224.442
5.65204	44490	215.651
5.6558	41637.9	209.881
5.65956	41430.7	208.705
5.66333	39996.3	205.267
5.66709	39529.6	201.451
5.67085	39029.5	202.472
5.67461	39285.8	202.413
5.67837	38849.1	201.812
5.68213	38927.9	201.223
5.68589	38270.7	197.398
5.68965	38778.9	201.254
5.69341	38454.3	201.099
5.69718	38721.5	201.389
5.70094	38059	199.122
5.7047	38942.2	200.231
5.70846	38636.9	202.523
5.71222	38576.4	199.176
5.71598	38246	199.338
5.71974	38831.8	202.662
5.7235	38223.2	199.824
5.72727	38814.2	201.011
5.73103	38220.2	199.507
5.73479	38341.4	201.613
5.73855	37962.8	199.176
5.74231	38805.3	202.051
5.74607	38254.2	199.527
5.74983	39148.1	199.922
5.75359	37850.4	196.943
5.75735	38849.5	201.349
5.76111	38356.9	200.929
5.76488	38634.5	201.571
5.76864	37915.2	200.789
5.7724	39488.2	207.513
5.77616	38150.4	199.618
5.77992	38548.6	200.312
5.78368	38096.1	197.649
5.78744	38512	199.164
5.7912	37940	198.541
5.79496	38606.7	201.594
5.79873	38244.1	200.386
5.80249	38884.1	200.987
5.80625	37754.4	200.272
5.81001	38837.8	201.469
5.81377	37948.8	199.236
5.81753	38699.3	204.351
5.82129	38053.7	200.654
5.82505	38818.6	203.858
5.82881	37710.6	198.398
5.83257	39012	203.768
5.83633	38234.4	200.659
5.8401	38758.4	202.074
5.84386	38264.4	201.509
5.84762	38495.8	201.659
5.85138	37607.2	198.249
5.85514	38442.7	201.439
5.8589	38151.1	199.315
5.86266	38440	200.155
5.86642	37440.8	197.983
5.87018	38473.2	200.78
5.87394	38149.1	201.07
5.8777	39267.9	202.675
5.88146	39642.3	204.845
5.88523	41399	208.7
5.88899	42973	214.11
5.89275	47986.4	225.116
5.89651	51918.7	239.418
5.90027	55274.6	245.318
5.90403	53456.4	241.584
5.90779	50269.8	232.844
5.91155	45297.1	221.773
5.91531	42217	210.853
5.91907	39356.6	201.897
5.92283	38997.2	201.148
5.92659	38139.9	199.084
5.93035	38710.3	201.715
5.93412	38055.7	202.206
5.93788	38230.2	200.504
5.94164	37857	198.246
5.9454	37731.9	199.699
5.94916	37930	201.522
5.95292	38420.4	201.536
5.95668	38252.9	202.616
5.96044	38717.9	206.055
5.9642	38401.4	203.47
5.96796	37828.7	198.65
5.97172	37822.9	200.586
5.97548	38661.4	203.053
5.97924	37968.3	200.226
5.983	38588.4	202.274
5.98676	38172.2	202.393
5.99052	38037.1	198.513
5.99429	37894.9	196.54
5.99805	38604.9	204.266
6.00181	37991.1	199.489
6.00557	38567.5	201.493
6.00933	37565.9	199.243
6.01309	38859.6	206.038
6.01685	37676.5	202.658
6.02061	38665.6	205.174
6.02437	37728.4	200.235
6.02813	38375.6	205.198
6.03189	37672.8	200.365
6.03565	38254.9	203.121
6.03941	37610.6	199.212
6.04317	38439.8	202.178
6.04693	37884.1	200.361
6.05069	38897.6	204.125
6.05445	37345.1	198.829
6.05821	38345.8	201.369
6.06197	38087.2	201.781
6.06573	38632.4	202.086
6.06949	37521.2	198.786
6.07325	38212.8	204.022
6.07702	37366.7	198.505
6.08078	38294.7	199.664
6.08454	37454	198.726
6.0883	38137.3	201.242
6.09206	37210.7	198.507
6.09582	37974.4	198.841
6.09958	37874.8	201.214
6.10334	37887.9	199.64
6.1071	37520.5	198.626
6.11086	38018.7	201.474
6.11462	37633.3	198.887
6.11838	37947.4	200.29
6.12214	37672.3	202.442
6.1259	38127.6	202.914
6.12966	37594.6	198.023
6.13342	38081.4	201.369
6.13718	37476.8	197.936
6.14094	38612	201.95
6.1447	37413.8	197.011
6.14846	38248.8	202.15
6.15222	37592.4	198.068
6.15598	38129.4	201.89
6.15974	37935.9	200.913
6.1635	38456.2	203.904
6.16726	37227.2	200.012
6.17102	38691.3	206.838
6.17478	37875.2	201.778
6.17854	37946.4	196.908
6.1823	37809.4	199.572
6.18606	38150.2	201.489
6.18982	37755.6	199.92
6.19358	38816.9	205.518
6.19734	38428.5	204.309
6.2011	39757.1	209.354
6.20486	40648.7	206.604
6.20862	45059.9	222.133
6.21238	51816.1	240.192
6.21614	68396.5	275.26
6.2199	96548.8	334.954
6.22366	146375	422.112
6.22742	207991	534.319
6.23118	267436	629.44
6.23494	273038	636.471
6.2387	231228	577.74
6.24246	153344	441.059
6.24622	97318.3	334.626
6.24998	62643.1	267.522
6.25374	49416	234.775
6.2575	43178.6	215.802
6.26126	41335.2	212.227
6.26502	39405.4	205.135
6.26878	38848.4	201.277
6.27254	38367.2	205.631
6.2763	38952	206.601
6.28006	37978.7	202.871
6.28382	38129.7	201.448
6.28758	37735.7	198.834
6.29134	37804.9	198.647
6.2951	37440.6	198.891
6.29886	38081.7	202.977
6.30262	37640.8	199.616
6.30638	38399.5	203.897
6.31014	37237.6	198.168
6.31389	38190.2	202.857
6.31765	37083.2	199.729
6.32141	38160.7	202.298
6.32517	37137.3	198.142
6.32893	37862.6	201.768
6.33269	37270.8	199.087
6.33645	37706.9	202.486
6.34021	37299.3	200.214
6.34397	37671.1	198.135
6.34773	37226.6	198.719
6.35149	37688.1	203.18
6.35525	37077.9	200.561
6.35901	37798	197.038
6.36277	37045.6	192.76
6.36653	37525.2	195.936
6.37029	36879.1	193.646
6.37405	37667.9	195.642
6.37781	36804.6	194.772
6.38157	37372.1	194.918
6.38533	36989.4	194.56
6.38909	37785.2	197.675
6.39284	36704.5	190.691
6.3966	38005.6	197.654
6.40036	36748.9	194.637
6.40412	37345.8	195.168
6.40788	36769.4	194.337
6.41164	37760	196.801
6.4154	37293.2	196.486
6.41916	37749.6	198.007
6.42292	37038.2	196.381
6.42668	37562.4	193.049
6.43044	36767.1	194.177
6.4342	37781.9	198.197
6.43796	36621.6	193.135
6.44172	37384.1	196.693
6.44547	36707.2	193.711
6.44923	37642.7	196.644
6.45299	37422.4	197.917
6.45675	37915	197.183
6.46051	36667	195.278
6.46427	38111.3	197.885
6.46803	36733.9	192.195
6.47179	37802.2	199.413
6.47555	36780.4	195.88
6.47931	37881.2	199.396
6.48307	37101.1	195.461
6.48682	37818.3	197.56
6.49058	37541.3	197.316
6.49434	37775.5	198.872
6.4981	37307.7	198.347
6.50186	37454.5	196.523
6.50562	36951.8	194.79
6.50938	37946.2	196.651
6.51314	37204.9	196.478
6.5169	38425.7	198.686
6.52066	37410.7	196.091
6.52441	38428.6	197.959
6.52817	38318.2	200.305
6.53193	39433.1	203.988
6.53569	38911.9	201.142
6.53945	41152.9	206.401
6.54321	43480	215.485
6.54697	50482.4	231.52
6.55073	64130.1	266.219
6.55449	94553.2	325.584
6.55824	146359	421.607
6.562	236252	575.334
6.56576	338785	724.241
6.56952	421619	852.924
6.57328	418705	850.396
6.57704	332617	724.47
6.5808	207699	523.326
6.58456	121294	379.55
6.58831	72763	283.896
6.59207	54172.2	241.767
6.59583	44855.1	216.493
6.59959	42458.3	211.481
6.60335	39858.3	202.907
6.60711	39779.1	205.701
6.61087	37982.6	199.008
6.61462	38449.9	201.24
6.61838	37588.2	199.37
6.62214	38361.6	201.29
6.6259	37328.9	195.858
6.62966	37956.1	199.977
6.63342	37173.7	195.327
6.63718	38029	198.49
6.64093	37090.6	198.465
6.64469	37944.5	198.739
6.64845	37169.1	197.081
6.65221	37685.1	196.986
6.65597	37004.5	197.333
6.65973	38210.7	199.583
6.66348	37345.3	196.506
6.66724	38034.7	199.994
6.671	36831.1	196.656
6.67476	37947	198.114
6.67852	37080.9	196.54
6.68228	37428	194.999
6.68603	37021.2	196.681
6.68979	37776.1	199.02
6.69355	36725.9	194.511
6.69731	37271.9	195.245
6.70107	36480	193.77
6.70483	37606.5	196.093
6.70858	36344.5	194.365
6.71234	36710.1	195.317
6.7161	36490	194.55
6.71986	36865.7	195.413
6.72362	36417.9	194.464
6.72737	36688.8	195.135
6.73113	36215.2	195.774
6.73489	36977.8	197.643
6.73865	36068.2	194.009
6.74241	36690.1	196.441
6.74617	36544.8	196.892
6.74992	37021.6	196.275
6.75368	36531.1	195.82
6.75744	37379.4	198.331
6.7612	36244.8	194.22
6.76496	37122.4	198.246
6.76871	35994.5	191.454
6.77247	36836.1	195.971
6.77623	36514.7	195.436
6.77999	37436.2	198.176
6.78374	36154.5	190.69
6.7875	37305.8	197.96
6.79126	36388.4	194.499
6.79502	36827.3	195.309
6.79878	36622.6	195.493
6.80253	37242.9	194.72
6.80629	36244.1	193.955
6.81005	37522.9	198.083
6.81381	36360	191.686
6.81757	37286.6	196.712
6.82132	36359	194.374
6.82508	36907.6	196.512
6.82884	36498.9	195.483
6.8326	37135.4	196.799
6.83635	36704.3	202.024
6.84011	37237.2	191.552
6.84387	36610.1	190.572
6.84763	37346.6	192.438
6.85138	36312.4	189.022
6.85514	37860.2	195.479
6.8589	37299.7	191.629
6.86266	38605.9	196.61
6.86641	39364	197.818
6.87017	41407.5	202.369
6.87393	45277.6	216.255
6.87769	49725.2	225.578
6.88144	52204.7	228.884
6.8852	54764.4	236.772
6.88896	51925.8	230.2
6.89272	50027.6	224.889
6.89647	46232.5	215.018
6.90023	45969.2	216.047
6.90399	45514.6	214.045
6.90775	47333.8	217.852
6.9115	47106.5	219.419
6.91526	47717.3	220.843
6.91902	45578.2	214.219
6.92278	44268.1	210.204
6.92653	41969.7	205.373
6.93029	41501.6	203.996
6.93405	41106.9	201.354
6.9378	42957.7	208.583
6.94156	46656.4	218.471
6.94532	57451.2	243.871
6.94908	79596	293.357
6.95283	130201	390.234
6.95659	213948	529.147
6.96035	331409	700.451
6.9641	427887	840.327
6.96786	461006	880.191
6.97162	382082	768.496
6.97538	280336	631.124
6.97913	172976	458.91
6.98289	112828	359.431
6.98665	82831.8	297.823
6.9904	76910.6	287.133
6.99416	79814.3	292.384
6.99792	90980.6	312.556
7.00167	97489.7	326.597
7.00543	104641	336.723
7.00919	101294	334.483
7.01294	101975	338.981
7.0167	97821.8	328.385
7.02046	100175	332.826
7.02421	96823.7	327.175
7.02797	97690	327.213
7.03173	95083.4	324.41
7.03548	97443.1	330.522
7.03924	99209.6	329.899
7.043	105976	342.628
7.04676	108769	347.347
7.05051	110254	353.372
7.05427	101593	334.637
7.05803	89569.8	312.029
7.06178	74672.1	281.908
7.06554	63865.7	258.814
7.06929	53660.4	234.83
7.07305	48858.3	224.569
7.07681	44344.5	213.149
7.08056	42575.3	209.979
7.08432	40268.8	200.856
7.08808	39731.6	200.764
7.09183	38097.8	196.903
7.09559	38339.4	195.06
7.09935	37410.3	194.84
7.1031	37896.6	195.854
7.10686	36559.3	192.367
7.11062	37470	194.834
7.11437	36474.1	190.819
7.11813	37442.5	193.258
7.12188	36196.4	191.957
7.12564	37649.5	195.009
7.1294	36496.2	192.283
7.13315	37059.1	192.317
7.13691	36210.2	190.783
7.14067	36803.4	191.531
7.14442	36326.1	192.087
7.14818	36926.8	192.657
7.15193	36102.1	190.942
7.15569	36768.8	191.923
7.15945	35965.4	190.609
7.1632	36835.2	194.387
7.16696	36482.8	192.077
7.17072	36657.9	191.879
7.17447	36352.1	193.584
7.17823	37097.6	194.668
7.18198	36103	190.261
7.18574	36645.9	191.743
7.1895	35745	189.554
7.19325	36811.5	193.687
7.19701	36055.1	191.341
7.20076	36615.6	191.69
7.20452	35993.3	192.077
7.20827	36848.9	196.517
7.21203	36102.1	192.709
7.21579	37268.9	194.527
7.21954	36490.2	193.291
7.2233	36883.9	193.118
7.22705	36112.4	190.21
7.23081	36689.7	193.536
7.23457	36264.6	192.676
7.23832	37078.9	192.321
7.24208	36446.3	189.323
7.24583	37538.2	195.891
7.24959	36450.2	191.788
7.25334	37784.6	196.603
7.2571	37430.9	194.785
7.26085	38942.8	199.615
7.26461	38191.7	196.272
7.26837	40267.6	201.693
7.27212	40262.9	202.404
7.27588	43767.1	215.117
7.27963	45740.3	217.275
7.28339	51661.1	231.739
7.28714	58295.2	248.135
7.2909	71334.5	275.998
7.29465	86139.4	309.027
7.29841	107570	348.619
7.30084	117009	366.173
7.3046	134193	402.051
7.30835	135919	405.699
7.31211	135756	406.625
7.31587	127195	391.442
7.31963	124530	385.621
7.32338	119876	389.487
7.32714	118470	363.954
7.3309	113479	356.287
7.33466	112878	354.889
7.33841	109954	348.457
7.34217	116093	363.811
7.34593	117094	361.295
7.34969	119550	368.423
7.35344	110653	350.656
7.3572	97919.8	325.358
7.36096	81699.6	299.021
7.36472	68854.4	269.533
7.36847	56437.8	238.791
7.37223	50116.3	225.646
7.37599	44774.7	212.516
7.37975	42823.5	206.842
7.3835	40030.4	199.055
7.38726	39544.4	199.321
7.39102	38348.1	195.312
7.39478	38589.7	195.29
7.39853	37600.3	194.502
7.40229	37532.9	194.225
7.40605	37153.3	192.067
7.40981	37279.3	191.786
7.41356	36517.6	190.705
7.41732	37466.8	193.178
7.42108	36869	190.022
7.42483	37115.7	192.946
7.42859	36408.7	191.366
7.43235	37529.6	193.923
7.43611	36757.6	192.615
7.43986	37576.8	195.179
7.44362	37010.4	193.484
7.44738	38063.8	194.715
7.45113	37355.6	193.404
7.45489	38911.5	196.202
7.45865	38812.1	195.581
7.46241	41809.1	206.508
7.46616	44158.9	210.666
7.46992	51711.7	232.104
7.47368	64189.1	258.368
7.47743	88515.7	310.794
7.48119	126575	381.295
7.48495	186524	478.968
7.4887	244415	571.535
7.49246	289609	632.751
7.49622	274309	617.696
7.49997	228616	553.587
7.50373	156918	434.025
7.50749	108795	349.073
7.51124	76401.1	286.101
7.515	63876	257.747
7.51876	56689.3	243.094
7.52252	57748.9	246.702
7.52627	59048.7	246.695
7.53003	67177.2	264.781
7.53379	77412.8	286.127
7.53754	93595.5	321.53
7.5413	105250	341.524
7.54506	112416	355.594
7.54881	104666	341.476
7.55257	93052.5	319.558
7.55632	74846.8	282.038
7.55688	74104.9	281.601
7.56064	59091.8	251.564
7.56439	50254.6	226.579
7.56815	43901.6	212.023
7.57191	41319.6	207.651
7.57566	38952.6	201.768
7.57942	38328.6	198.658
7.58317	36953.6	196.085
7.58693	37269.8	195.365
7.59068	35878.7	192.055
7.59444	36941.9	195.184
7.59819	35852.6	192.295
7.60195	36471.9	194.239
7.6057	35797.2	192.09
7.60946	36463.3	194.664
7.61321	35583.6	190.998
7.61697	36624.7	195.369
7.62072	35794.1	193.57
7.62448	36123.5	192.839
7.62823	35336.1	190.529
7.63199	36374.5	193.955
7.63575	35585.5	191.732
7.6395	36353.4	195.797
7.64326	35401.1	191.482
7.64701	36637.9	194.916
7.65077	35722.6	193.246
7.65452	36078.6	194.668
7.65828	35595.6	192.728
7.66203	36316.8	195.405
7.66579	35808.8	192.303
7.66955	36241.7	192.244
7.6733	35628.4	193.327
7.67706	36256.7	195.758
7.68081	35653.5	192.724
7.68457	36259	194.897
7.68832	35322.8	187.901
7.69208	36001.3	189.395
7.69584	35801.2	193.418
7.69959	36239.8	193.868
7.70335	35697.3	191.762
7.7071	36019.4	194.374
7.71086	35675.2	191.189
7.71462	36149.4	191.91
7.71837	35658.1	193.664
7.72213	36050.5	193.419
7.72588	35674.9	192.055
7.72964	35882.8	192.772
7.7334	35862.9	192.401
7.73715	36383.6	192.133
7.74091	36190.9	194.272
7.74466	37543.8	197.296
7.74842	38072	201.065
7.75218	40989.7	208.228
7.75593	43712.4	214.56
7.75969	50892	233.922
7.76344	59053.5	252.903
7.7672	69220.1	274.229
7.77096	73798.6	283.491
7.77471	77414.4	295.132
7.77847	71573.9	283.188
7.78223	65987.4	268.468
7.78598	59457.9	252.348
7.78974	57922.1	247.968
7.79349	55557.4	241.728
7.79725	55804.6	245.431
7.80101	52877.9	237.3
7.80476	52353.4	237.712
7.80852	51091.5	232.888
7.81228	52987.9	238.6
7.81603	55238.3	245.65
7.81979	60017.9	256.536
7.82354	64185.2	264.906
7.8273	67976.6	273.027
7.83106	66467.7	267.197
7.83481	64025.2	265.934
7.83857	57769.1	251.214
7.84233	52029.7	235.333
7.84608	45865.8	220.113
7.84984	42674.7	212.051
7.8536	39384.3	204.409
7.85735	38834.5	205.396
7.86111	36806.2	196.301
7.86487	36968.9	195.969
7.86862	36094.6	192.261
7.87238	36603.9	196.203
7.87614	36264.2	195.052
7.87989	36403.7	194.1
7.88365	35399	188.61
7.88741	36113.4	193.193
7.89116	35559.5	192.243
7.89492	36274.1	194.893
7.89868	35833.8	193.847
7.90243	36125	194.44
7.90619	35737.6	194.881
7.90995	36103.9	194.548
7.9137	35541.2	195.007
7.91746	35733.8	194.118
7.92122	35112	192.436
7.92498	36535.1	196.495
7.92873	35568.2	193.821
7.93249	36252.4	194.903
7.93625	35381	194.718
7.94	36213.4	195.645
7.94376	35436.2	194.367
7.94752	35989.2	194.004
7.95127	35432.3	192.675
7.95503	35641.1	192.383
7.95879	35036.8	192.248
7.96255	36343.9	195.726
7.9663	35121.4	190.232
7.97006	36200.2	194.15
7.97382	35748.8	194.925
7.97757	36609.8	196.682
7.98509	36065.6	193.805
7.98885	35505	194.532
7.9926	35871.3	192.701
7.99636	35119.5	188.154
8.00012	35960.1	191.754
8.00387	35322.6	190.334
8.00763	35767.4	193.114
8.01139	35338.9	190.388
8.01515	36083.5	193.738
8.0189	35884.4	194.089
8.02266	35753	193.637
8.02642	35157.4	189.737
8.03018	35988.7	192.457
8.03393	35579.2	193.207
8.03769	36120.6	194.064
8.04145	35119.2	191.775
8.04521	36019.6	193.729
8.04896	35413.6	189.963
8.05272	36020.5	193.6
8.05648	34957.2	187.092
8.06024	36196.3	194.086
8.06399	35742.2	192.9
8.06775	35748.1	190.104
8.07151	35354.9	191.391
8.07527	36369.4	197.194
8.07902	35507.1	193.352
8.08278	36084.3	194.206
8.08654	35198.8	191.293
8.0903	36359.7	195.176
8.09405	35866.2	190.443
8.09781	36744.5	193.805
8.10157	36205.1	195.578
8.10533	38224.9	199.895
8.10908	39527.5	205.914
8.11284	42982.1	214.773
8.1166	45779.7	219.071
8.12036	50447.8	228.337
8.12412	53142.5	239.872
8.12787	56810.5	248.319
8.13163	57011.1	248.247
8.13539	59208.6	250.575
8.13915	58610.3	251.961
8.1429	61358.9	256.987
8.14666	61161.2	254.7
8.15042	60386.3	254.08
8.15418	56502.4	244.18
8.15794	53102.9	239.467
8.16169	47765.7	226.28
8.16545	44414.6	215.703
8.16921	40493.8	201.591
8.17297	39355.8	203.448
8.17673	37989.5	200.357
8.18048	37392.2	195.468
8.18424	36330.1	194.61
8.188	36817.4	194.565
8.19176	36174.9	194.252
8.19552	36349.6	193.769
8.19927	35898.6	193.385
8.20303	36613.7	197.282
8.20679	36251.1	195.606
8.21055	36537.3	195.709
8.21431	35713.2	191.727
8.21806	36352.6	194.305
8.22182	35500	192.519
8.22558	36097.5	194.579
8.22934	35959	191.313
8.2331	36369.4	194.777
8.23686	35441.6	190.95
8.24061	36001.8	192.783
8.24437	35602	191.832
8.24813	36227.8	191.118
8.25189	35935.5	193.929
8.25565	36255.1	192.285
8.25941	35693.3	191.993
8.26316	36392.5	193.286
8.26692	36267.7	194.405
8.27068	36586.2	191.472
8.27444	36051.3	192.461
8.2782	37222.1	194.362
8.28196	36895.7	195.366
8.28571	38452.5	200.268
8.28947	40797.4	203.52
8.29323	46758	221.203
8.29699	58146.2	250.761
8.30075	81412.5	302.135
8.30451	109272	360.197
8.31578	134953	403.848
8.31954	107134	352.009
8.3233	83370.9	304.743
8.32706	62106.9	259.174
8.33082	50719.1	232.884
8.33457	42674.8	210.077
8.33833	40373.8	205.314
8.34209	38269.8	199.679
8.34585	38178	199.188
8.34961	36633.9	195.162
8.35337	37472.3	196.472
8.35713	36902	197.501
8.36088	37525.9	197.335
8.36464	37461.6	196.444
8.3684	39846.3	203.496
8.37216	40271	201.272
8.37592	46013.9	222.127
8.37968	53313.6	238.169
8.38344	70213.2	277.611
8.3872	94724.7	328.34
8.39095	135067	403.136
8.39471	172704	468.047
8.39847	198304	510.679
8.40223	188429	498.67
8.40599	156788	440.071
8.40975	110655	359.524
8.41351	77798.5	294.6
8.41727	56391.2	246.292
8.42103	46669.4	221.534
8.42478	40679.4	205.884
8.42854	39378.3	201.315
8.4323	37342.7	196.433
8.43606	38022.7	199.056
8.43982	36853.3	197.195
8.44358	37262.8	198.306
8.44734	36140.3	192.573
8.4511	36301.6	192.265
8.45486	35764.7	191.978
8.45862	36525.8	195.606
8.46237	35725.4	192.369
8.46613	36537.2	195.832
8.46989	35662	192.441
8.47365	36317.3	194.752
8.47741	36267.8	193.521
8.48117	36046.2	192.427
8.48493	35712.2	190.047
8.48869	36244.7	193.066
8.49245	35879.3	190.846
8.49621	36108.3	192.495
8.49997	35223.1	188.033
8.50372	36015	189.445
8.50748	35703.1	189.571
8.51124	35673.5	190.104
8.515	35609.8	191.343
8.51876	36244.2	192.136
8.52252	35397.2	189.737
8.52628	36345.4	193.328
8.53004	35539.5	188.627
8.5338	36443.5	193.031
8.53756	36008.9	192.33
8.54132	36246.1	193.079
8.54508	35773.6	189.405
8.54884	36876.8	193.717
8.55259	36926.6	193.921
8.55635	39321.1	200.609
8.56011	41891.3	210.36
8.56387	46837.8	220.244
8.56763	51157.8	230.603
8.57139	54568.4	237.699
8.57515	54636.6	243.188
8.57891	53035.7	236.278
8.58267	47497.2	223.648
8.58643	44036.7	212.359
8.59019	39774.2	201.083
8.59395	38278.6	198.443
8.59771	37178.3	196.115
8.60147	37162.3	196.311
8.60523	36131.1	192.641
8.60899	36452.5	192.251
8.61275	35743	189.792
8.61651	36115.7	191.726
8.62026	35611.8	190.579
8.62402	36625.2	194.593
8.62778	35468.8	189.776
8.63154	36199.1	192.432
8.6353	34976.3	188.545
8.63906	36509.3	193.398
8.64282	35475.7	188.804
8.64658	36196.8	191.796
8.65034	35633.2	189.943
8.6541	35955	192.411
8.65786	35796.2	192.077
8.66162	36325.4	191.661
8.66538	35890	194.412
8.66914	36258.7	192.193
8.6729	35470.4	190.574
8.67666	36465.6	194.59
8.68042	35561.9	190.437
8.68418	36604.5	193.951
8.68794	36134.7	192.576
8.6917	36613.1	195.287
8.69546	35846.1	193.812
8.69922	36483.3	193.534
8.70298	35772.3	188.215
8.70674	36453.1	193.8
8.7105	35932.7	192.215
8.71426	36728	195.66
8.71802	35793.5	192.172
8.72178	36682.7	192.594
8.72554	35595.4	192.25
8.7293	36413.4	193.92
8.73306	35693.4	190.534
8.73682	36341.3	193.863
8.74058	36140.6	191.636
8.74434	36443.9	195.626
8.7481	36286.5	190.406
8.75186	36292	193.512
8.75562	35678	191.041
8.75938	36868.7	196.38
8.76314	35652.2	191.874
8.7669	36745.3	196.171
8.77065	36022.3	193.681
8.77441	36330.3	194.898
8.77817	36020.4	191.772
8.78193	36921.6	192.836
8.78569	35885.1	191.907
8.78945	37026.7	196.86
8.79321	36304.3	194.575
8.79697	36574.3	194.865
8.80073	36261.5	193.9
8.8045	36980.8	195.486
8.80826	36317.6	194.63
8.81202	37415	197.38
8.81578	36815.7	195.197
8.81954	38260.9	200.255
8.8233	37349	197.558
8.82706	37771.2	197.729
8.83082	36893.4	193.799
8.83458	37354.9	196.87
8.83834	36241.3	193.997
8.8421	36860.1	197.204
8.84586	36389.3	195.874
8.84962	37048	196.014
8.85338	36514.3	195.355
8.85714	37120.3	196.282
8.8609	36740.7	193.318
8.86466	38465.7	200.395
8.86842	39453.2	202.613
8.87218	42705.3	210.382
8.87594	44368.9	219.252
8.8797	45522.8	221.08
8.88346	43745.4	213.259
8.88722	43107.7	213.682
8.89098	39936.8	205.438
8.89474	39127.9	204.573
8.8985	37243.8	194.097
8.90226	37337	195.94
8.90602	36313.8	193.886
8.90978	37218.7	196.62
8.91354	36994	196.55
8.9173	36802	194.86
8.92106	36078.6	192.936
8.92482	37214.9	196.752
8.92858	36144.1	192.417
8.93234	37016.6	196.489
8.9361	36743.9	194.928
8.93986	36733.3	195.501
8.94362	36206.5	196.509
8.94738	37156.9	197.965
8.95114	36229.3	194.376
8.9549	37227.5	197.481
8.95866	36250.5	194.087
8.96243	37002.5	195.551
8.96619	36224.9	195.752
8.96995	36942.4	196.437
8.97371	36005.5	191.068
8.97747	37537.2	200.512
8.98123	36701.7	195.064
8.98499	37165.5	196.348
8.98875	36482.4	192.944
8.99251	37121.3	195.724
8.99627	36412.1	189.073
9.00379	36277.7	190.363
9.00755	37326.7	199.102
9.01131	36374.4	193.274
9.01507	37362.2	197.708
9.01883	36578	196.147
9.02259	37783.4	198.182
9.02635	37521.8	197.443
9.03011	39232	203.649
9.03387	39608.8	201.857
9.03764	43880.2	213.263
9.0414	48691.7	227.025
9.04516	59997.5	258.002
9.04892	72947.4	285.771
9.05268	89830.3	319.868
9.05644	98744.6	338.403
9.0602	103089	343.691
9.06396	97313.6	335.333
9.06772	92967.6	322.898
9.07148	88972.3	312.966
9.07524	90217.5	318.005
9.079	88777	320.165
9.08276	85126.6	309.046
9.08652	74170.2	285.585
9.09028	64398.1	264.978
9.09404	53361.9	241.247
9.09781	47748.2	226.32
9.10157	42318.4	211.182
9.10533	41737.3	208.151
9.10909	40597.6	208.127
9.11285	41980	210.599
9.11661	41999.9	209.873
9.12037	42918.4	214.508
9.12413	42698	211.259
9.12789	42585.2	211.737
9.13165	40686	206
9.13541	40933.5	205.606
9.13917	39266.2	202.061
9.14293	39295.9	201.722
9.1467	38592	199.733
9.15046	38705.6	200.675
9.15422	37902.7	196.895
9.15798	38275.9	199.786
9.16174	38121.9	199.513
9.1655	39321.1	200.084
9.17302	40141.3	199.745
9.17678	40620.5	210.059
9.18054	41730	209.757
9.1843	40302.4	205.261
9.18806	40722.2	205.865
9.19182	39930.7	204.432
9.19559	40967.8	206.451
9.19935	40199.5	204.821
9.20311	40504.5	204.265
9.20687	39796.8	202.694
9.21063	40727.9	203.462
9.21439	39803.6	203.763
9.21815	40508.2	205.829
9.22191	40362.1	206.854
9.22567	40844.1	205.94
9.22943	40016.6	204.937
9.23319	39870.7	203.801
9.23696	38471.4	199.197
9.24072	39061.9	198.55
9.24448	37647.3	196.667
9.24824	37914.3	196.003
9.252	37205.6	196.737
9.25576	37581.5	199.124
9.25952	36864.7	196.581
9.26328	37504.4	197.546
9.26704	36780	195.932
9.2708	37294	195.768
9.27457	36265.6	193.644
9.27833	37664.5	200.028
9.28209	36535.1	194.118
9.28585	37627.9	195.693
9.28961	36483.5	195.359
9.29337	37863.6	199.21
9.29713	37418	198.361
9.30089	39264.8	202.41
9.30465	39465.4	202.396
9.30841	41570.4	209.76
9.31218	42348.6	211.091
9.31594	44237.3	215.35
9.3197	42959.2	212.418
9.32346	42517.5	211.491
9.32722	40386.3	204.156
9.33098	39444.8	202.494
9.33474	37844	197.21
9.3385	38320.8	200.878
9.34226	37183.1	194.246
9.34603	37508.1	197.914
9.34979	37569	198.612
9.35355	38442.1	199.185
9.35731	39349.7	201.814
9.36107	41160.2	209.247
9.36483	42684.3	212.394
9.36859	46575.6	221.732
9.37235	48385.8	224.334
9.37611	51214.6	234.255
9.37988	50228	232.541
9.38364	50017.6	231.212
9.3874	47030.5	223.207
9.39116	47053.9	223.804
9.39492	45166	215.841
9.39868	45441.7	218.297
9.40244	44016	215.051
9.4062	44620.6	216.357
9.40996	44028.6	215
9.41373	44353.7	214.219
9.41749	43146	209.972
9.42125	42989.1	214.122
9.42501	41138	206.812
9.42877	41207.2	210.657
9.43253	38975.6	203.939
9.43629	38881.9	201.106
9.44005	37856.3	198.028
9.44382	38054.5	198.546
9.44758	36962.5	193.393
9.45134	37646.4	195.946
9.4551	36727.9	194.678
9.45886	37430	194.543
9.46262	36573.1	193.665
9.46638	36827	195.3
9.47014	36720.2	194.467
9.47391	37166.2	192.949
9.47767	36715.7	196.029
9.48143	37806	197.772
9.48519	36726.4	194.236
9.48895	37427.8	196.535
9.49271	36449.8	192.478
9.49647	37239.1	195.299
9.50023	36190.9	191.62
9.504	37507.1	195.836
9.50776	36235.8	192.245
9.51152	36965	194.544
9.51528	36536.2	194.121
9.51904	37637.9	196.24
9.5228	36666.4	193.903
9.52656	37724.1	197.118
9.53032	36677.1	194.11
9.53409	37281.1	195.863
9.53785	37188.8	194.471
9.54161	38088.7	197.939
9.54537	37841.8	197.659
9.54913	39304.8	202.221
9.55289	39218.1	200.186
9.55665	42097.5	209.803
9.56041	45349.9	219.15
9.56418	53136.4	239.469
9.56794	62960	260.838
9.5717	80162.7	294.708
9.57546	97958.6	332.859
9.57922	119360	379.402
9.58298	129967	394.108
9.58674	136672	403.927
9.59051	131922	395.909
9.59427	125110	378.705
9.59803	108871	353.946
9.60179	96417.7	331.417
9.60555	84491.3	308.263
9.60931	80095.8	299.502
9.61307	74669	286.326
9.61683	72782.3	282.123
9.6206	63958.4	263.409
9.62436	57726.1	248.905
9.62812	49655.6	229.961
9.63188	45494.9	217.764
9.63564	41515	209.003
9.6394	40478.6	205.51
9.64316	38153.7	198.245
9.64693	38195.4	198.71
9.65069	37877.6	199.626
9.65445	37870.3	199.076
9.65821	37164.2	196.334
9.66197	37492.5	195.306
9.66573	37035.9	195.316
9.66949	37465.8	196.789
9.67326	36957.2	191.991
9.67702	37293.4	197.092
9.68078	37091.6	196.059
9.68454	37777.7	196.971
9.6883	36631.7	195.575
9.69206	37940.2	197.136
9.69582	37293.6	196.729
9.69959	37477.9	195.993
9.70335	36620.9	194.583
9.70711	38205.9	200.805
9.71087	37325.6	197.228
9.71463	37457.2	196.715
9.71839	37174.4	196.043
9.72215	38313.5	199.185
9.72592	37566.1	198.315
9.72968	38250.5	197.972
9.73344	38289.4	197.724
9.7372	40088.8	204.638
9.74096	40604	206.397
9.74472	43847.5	214.776
9.74848	45414.7	218.893
9.75225	49392.3	228.239
9.75601	51204.8	231.567
9.75977	55259.1	243.246
9.76353	55597.1	245.38
9.76729	56419.4	245.997
9.77105	53431.6	238.917
9.77481	51862.4	234.91
9.77858	49352.1	231.578
9.78234	49878.4	231.311
9.7861	49271.5	228.3
9.78986	53043.5	238.631
9.79362	56377.4	244.315
9.79738	64915.8	266.681
9.80114	73775.6	285.357
9.80491	89728.3	318.651
9.80867	104678	347.186
9.81243	123922	383.309
9.81619	136950	412.223
9.81995	152884	438.262
9.82371	159326	446.68
9.82747	168982	465.804
9.83124	167532	464.022
9.835	166587	457.575
9.83876	151192	431.018
9.84252	132830	399.771
9.84628	108668	355.547
9.85004	88557.6	314.287
9.8538	69546.5	275.612
9.85757	58331.4	249.118
9.86133	48898.9	228.229
9.86509	45122.2	216.442
9.86885	41698.4	207.669
9.87261	40627.5	204.705
9.87637	38801	203.184
9.88013	39187.6	203.519
9.8839	38038.4	198.744
9.88766	38277.3	198.996
9.89142	37154.9	195.674
9.89518	38298.4	201.106
9.89894	36988.6	197.077
9.9027	37657.6	197.65
9.90647	37225.9	198.611
9.91023	37425	195.584
9.91399	36637.4	194.585
9.91775	37479.8	197.4
9.92151	36968.4	195.089
9.92527	36943.5	193.278
9.92903	36756.9	193.27
9.9328	37434.7	196.034
9.93656	36519.1	192.666
9.94032	37023.4	194.788
9.94408	36164.6	190.954
9.94784	37214.8	194.656
9.9516	36396.6	192.294
9.95536	37043.9	191.345
9.95913	36154.9	190.632
9.96289	37257.4	195.684
9.96665	36650.4	193.029
9.97041	37224.3	193.839
9.97417	36297	191.8
9.97793	36792.4	194.91
9.98169	36015.6	193.23
9.98546	37100.7	195.025
9.98922	36014	191.246
9.99298	36889.8	193.552
9.99674	36219.6	189.19
10.0005	37396.5	195.019
10.0043	36219.9	190.377
10.008	37184.9	191.087
10.0118	36098.7	191.38
10.0155	36843.4	194.597
10.0193	36051.3	191.096
10.0231	37155.8	195.338
10.0268	36026.2	189.799
10.0306	37280.5	195.506
10.0344	36398	192.836
10.0381	36730.3	194.101
10.0419	35959.9	191.018
10.0456	36389.2	192.226
10.0494	36162.2	190.488
10.0532	36948.2	192.286
[truncated: 17,886 more rows]

## Sheet: Figure S3b
2.51267	48628.1	215.443
2.51643	48266.1	218.776
2.52018	48455.5	225.031
2.52394	48420.9	223.875
2.52769	47827	225.112
2.53145	47630.5	224.929
2.5352	48689.2	230.59
2.53896	48183.5	227.69
2.54271	47752.8	225.541
2.54647	48159.7	227.611
2.55022	48083.8	227.186
2.55398	48309.8	225.01
2.55774	48419.3	228.059
2.56149	47545.3	222.642
2.56525	48347.6	229.319
2.569	48128	227.943
2.57276	48293.3	228.745
2.57651	48213.3	225.158
2.58027	48048.4	224.412
2.58402	48033.6	226.148
2.58778	48251.5	224.282
2.59154	47662.8	225.478
2.59529	47868.2	223.526
2.59905	48137.8	227.237
2.6028	48113.6	228.04
2.60656	47910.2	224.574
2.61031	47754.2	224.922
2.61407	48312.7	229.144
2.61783	47681.9	225.1
2.62158	47663.6	222.886
2.62534	47886.9	225.283
2.62909	47561.9	222.132
2.63285	47813.9	227.698
2.63661	48118.1	227.786
2.64036	48187.2	227.901
2.64412	48037.8	229.67
2.64787	47594.3	225.197
2.65163	47746.2	225.122
2.65539	48136.1	227.189
2.65914	48076.3	228.434
2.6629	47921.4	228.386
2.66665	48097.6	228.314
2.67041	47511.6	225.851
2.67417	48114.9	228.631
2.67792	47830.4	226.182
2.68168	47574.1	224.528
2.68543	47758.8	225.744
2.68919	47997.1	227.128
2.69295	47858.3	228.408
2.6967	47814.8	224.993
2.70046	47322.2	223.843
2.70422	47843.7	224.824
2.70797	47459.9	226.69
2.71173	47482.6	227.457
2.71548	47791.9	227.575
2.71924	47200.6	225.963
2.723	47349.6	225.839
2.72675	47916.6	226.885
2.73051	47578.6	225.49
2.73427	47636.5	226.087
2.73802	47707.6	228.987
2.74178	47205.1	226.247
2.74554	47057.3	225.78
2.74929	47342.1	226.953
2.75305	47550	227.35
2.75681	47354.9	226.417
2.76056	47708.5	227.876
2.76432	47671.4	230.343
2.76808	47520.5	227.405
2.77183	47446.4	225.803
2.77559	47134.2	222.207
2.77935	47539.6	225.976
2.7831	47965.7	229.551
2.78686	47759.8	229.289
2.79062	47036	224.531
2.79437	47282.6	224.307
2.79813	47285	228.078
2.80189	48052.4	227.107
2.80564	47262.5	225.884
2.8094	47241.1	222.532
2.81316	47822	230.779
2.81691	47507	228.069
2.82067	46729.9	224.929
2.82443	47404.8	226.684
2.82818	47415.8	226.359
2.83194	47533.2	227.358
2.8357	47036.4	225.417
2.83945	47226.9	227.98
2.84321	47028.9	224.818
2.84697	47573	229.408
2.85072	47675.4	228.946
2.85448	47212	225.851
2.85824	47457.3	225.84
2.862	46827.7	221.1
2.86575	47724.7	228.679
2.86951	47766.9	230.513
2.87327	47525.5	227.866
2.87702	47353	227.517
2.88078	46985	225.948
2.88454	47388.6	224.986
2.8883	47119.8	227.138
2.89205	47511.2	226.322
2.89581	47223.6	228.673
2.89957	47904.6	230.583
2.90332	47222.6	227.853
2.90708	47437.3	229.524
2.91084	47277.5	228.514
2.9146	47655.3	229.201
2.91835	47221.5	226.865
2.92211	46836.1	224.242
2.92587	47136.6	228.567
2.92963	47311.2	232.975
2.93338	46737.4	225.121
2.93714	47336.4	222.962
2.9409	47018.6	228.335
2.94466	47268.5	227.673
2.94841	47368.2	229.157
2.95217	47369.3	231.998
2.95593	47316.5	228.673
2.95969	47650.2	229.484
2.96344	46597.4	223.508
2.9672	47769.2	229.345
2.97096	47275.5	227.659
2.97472	46815.6	225.191
2.97847	46988.9	226.415
2.98223	46792.2	225.634
2.98599	47140.6	231.5
2.98975	46671.2	221.096
2.9935	46294.6	217.272
2.99726	46770.4	219.212
3.00102	46732.4	218.194
3.00478	46755	219.603
3.00853	46547.8	219.466
3.01229	46607.4	219.126
3.01605	46364.6	219.181
3.01981	46311	217.275
3.02357	46400.4	217.75
3.02732	46771	219.41
3.03108	46374.7	218.299
3.03484	46545.8	217.215
3.0386	46529.1	220.284
3.04235	46531.5	218.253
3.04611	46511.2	217.911
3.04987	46284.4	217.768
3.05363	45971.1	217.988
3.05739	46011.8	219.46
3.06114	46635.2	218.286
3.0649	46240.5	219.707
3.06866	46813.9	223.261
3.07242	46726.6	220.829
3.07618	46320.6	218.595
3.07993	46260.3	216.719
3.08369	46006.9	217.725
3.08745	46507.4	220.538
3.09121	45995.6	218.62
3.09497	46360.3	220.364
3.09872	46160.5	219.99
3.10248	46388	219.77
3.10624	46368.5	218.535
3.11	46205.1	220.121
3.11376	45939.6	217.519
3.11751	46531.2	219.959
3.12127	46185.6	217.574
3.12503	45739.4	218.287
3.12879	46454.7	219.677
3.13255	46117.1	218.636
3.13631	46322.7	220.034
3.14006	45916.1	217.246
3.14382	46230.7	217.875
3.14758	46345.3	219.869
3.15134	46044.6	220.853
3.1551	46128.7	219.037
3.15886	45974.1	218.615
3.16261	45666.6	217.95
3.16637	46428.5	221.808
3.17013	46167.1	219.996
3.17389	45961.8	219.366
3.17765	46426.8	220.087
3.18141	45984.6	216.914
3.18516	45723.1	217.577
3.18892	46228.9	221.532
3.19268	46079.2	218.284
3.19644	45943.3	219.13
3.2002	46153.8	220.353
3.20396	45292.3	214.449
3.20772	45865.8	218.058
3.21147	45661	216.817
3.21523	46196.1	219.483
3.21899	46221.8	220.848
3.22275	46385.1	220.494
3.22651	45706.5	217.961
3.23027	45896.2	218.542
3.23403	45839.6	218.776
3.23778	45688	218.976
3.24154	45934.9	219.163
3.2453	46025.1	220.843
3.24906	45788.6	219.444
3.25282	45807.7	221.261
3.25658	45808.6	218.432
3.26034	45332	217.474
3.2641	45452.7	218.607
3.26785	46236.7	221.766
3.27161	45302.9	219.363
3.27537	45401.8	216.582
3.27913	45436.9	216.687
3.28289	45914.5	220.102
3.28665	45499.9	218.136
3.29041	45691.5	216.271
3.29417	45353.8	218.728
3.29792	45084.5	215.59
3.30168	45277.6	215.954
3.30544	45436	218.439
3.3092	45407.8	218.88
3.31296	45699	219.1
3.31672	44978.4	216.802
3.32048	45248.2	218.579
3.32424	45142.6	216.965
3.328	45257	216.84
3.33175	45108.8	216.19
3.33551	45300.4	217.498
3.33927	45187.8	215.455
3.34303	45068.8	218.192
3.34679	45003.8	215.557
3.35055	45482.5	216.974
3.35431	45131.4	219.922
3.35807	44984.2	216.361
3.36183	44420.7	213.605
3.36559	45701.8	222.198
3.36935	45344.7	218.628
3.3731	45142.6	216.15
3.37686	44623.5	214.862
3.38062	45084.8	215.919
3.38438	44610.6	216.829
3.38814	44629.7	212.133
3.3919	45159.2	216.052
3.39566	45357.9	219.347
3.39942	45078.4	216.596
3.40318	45044.1	216.743
3.40694	45214.4	219.935
3.4107	45077.6	217.633
3.41446	44995.9	217.774
3.41822	45419.6	219.182
3.42197	45144.5	218.003
3.42573	45129.2	217.938
3.42949	44902.8	217.529
3.43325	45370.9	217.047
3.43701	45078.8	215.66
3.44077	45005.5	217.101
3.44453	45520.9	219.568
3.44829	45170.4	217.696
3.45205	44944.8	214.915
3.45581	45233.2	216.069
3.45957	45429	218.744
3.46333	44289.2	216.298
3.46709	45392.6	221.495
3.47085	45507.2	219.172
3.47461	45187.3	215.505
3.47837	45194	215.28
3.48213	45128.3	214.709
3.48589	45659.9	218.421
3.48964	45115.7	216.638
3.4934	45466.2	218.033
3.49716	44981.2	215.429
3.50092	45527.3	218.056
3.50468	45474.6	218.4
3.50844	45011.7	214.242
3.5122	44988.4	215.881
3.51596	45379.6	217.175
3.51972	45298.3	216.042
3.52348	45560.1	220.318
3.52724	45064.2	217.035
3.531	45639.5	217.621
3.53476	45712.7	217.958
3.53852	45393.7	217.907
3.54228	45159.5	217.333
3.54604	45157.7	216.373
3.5498	45682.4	219.457
3.55356	45404.8	217.517
3.55732	45441.3	217.116
3.56108	45744.4	217.828
3.56484	44795.5	215.095
3.5686	45786.7	219.341
3.57236	45623.6	220.498
3.57612	45791.5	216.448
3.57988	45419.5	218.896
3.58364	45731.3	217.181
3.5874	45880.2	220.281
3.59116	45754.5	216.148
3.59492	45727.9	218.546
3.59868	45862.6	219.167
3.60244	45820.5	219.976
3.6062	46442.3	218.223
3.60996	45968.9	220.211
3.61372	46494.7	221.758
3.61748	46298.8	221.172
3.62124	47139.9	223.169
3.625	46671.2	219.268
3.62876	47096.1	222.206
3.63252	47064.2	222.958
3.63628	47735.7	225.668
3.64004	47047.1	222.52
3.6438	47789.9	225.274
3.64756	47118	221.746
3.65132	48616.2	227.673
3.65508	48515.4	225.657
3.65884	49073.1	227.573
3.6626	48971.7	225.978
3.66636	50341.4	232.964
3.67012	50593	233.907
3.67388	51422.2	235.041
3.67764	52000.4	235.52
3.6814	52839.1	237.926
3.68516	53276	234.388
3.68892	55339.8	243.973
3.69268	56590.1	245.088
3.69644	60005.2	252.985
3.7002	64237.2	265.963
3.70396	74722.2	285.476
3.70772	99978.9	337.38
3.71148	158262	442.609
3.71524	267619	621.58
3.719	448169	878.122
3.72276	734176	1286.39
3.72652	1176490	1881.94
3.73028	1905920	2809.92
3.73404	3045120	4387.64
3.7378	4421940	6132.36
3.74156	5244990	7243.62
3.74532	4950230	6905.61
3.74908	4087460	5709.08
3.75284	2859600	4129.59
3.7566	1591520	2429.35
3.76036	662879	1179.4
3.76412	273274	624.811
3.76788	148431	434.271
3.77164	106995	353.256
3.7754	85184.6	310.135
3.77916	72808	280.094
3.78292	64791.1	266.915
3.78669	60472.3	255.948
3.79045	56322.8	247.724
3.79421	54606	242.542
3.79797	52474	236.59
3.80173	51877.9	238.224
3.80549	50767.3	232.211
3.80925	50271.8	231.516
3.81301	49102.3	227.464
3.81677	48863.3	229.168
3.82053	48185.2	225.097
3.82429	47724.3	223.686
3.82805	47423.8	223.667
3.83181	47261.1	222.369
3.83557	46640.4	222.838
3.83933	46894.7	222.311
3.84309	46553.3	220.982
3.84685	45962.9	219.454
3.85061	46025.1	219.247
3.85437	46032.7	220.718
3.85813	46084.7	219.023
3.8619	45272.5	217.338
3.86566	45357.5	220.558
3.86942	46069.8	223.151
3.87318	45052.5	218.051
3.87694	45181.3	217.388
3.8807	44989.4	217.962
3.88446	44515.7	216.278
3.88822	44677.6	215.116
3.89198	45061.5	218.767
3.89574	44555.5	218.459
3.8995	45115.6	218.834
3.90326	44501.6	218.321
3.90702	44705.3	219.706
3.91078	44571.7	215.252
3.91454	44274	213.111
3.91831	44156.2	213.914
3.92207	44795	219.693
3.92583	44356.7	216.99
3.92959	44457.2	214.665
3.93335	44361.1	216.158
3.93711	44301	215.928
3.94087	44078.4	215.455
3.94463	44752.7	217.906
3.94839	44279.6	220.312
3.95215	44595.1	210.384
3.95591	43759.1	208.388
3.95967	44522.2	210.808
3.96344	43878.8	208.614
3.9672	44529.1	212.01
3.97096	43851	209.218
3.97472	44451.5	209.406
3.97848	43868.2	208.683
3.98224	43698.5	208.427
3.986	43642.4	208.161
3.98976	44077.6	211.035
3.99352	43804	208.833
3.99728	44149.4	210.234
4.00104	43840.1	209.835
4.0048	43740.9	209.944
4.00857	43959.6	209.975
4.01233	43843.3	208.483
4.01609	43700.6	207.205
4.01985	44112.5	209.741
4.02361	43577.6	209.347
4.02737	44548.5	210.169
4.03113	43596.3	208.621
4.03489	44398.7	211.533
4.03865	44212.4	208.893
4.04241	44454.9	210.844
4.04618	44071.7	208.952
4.04994	45137.6	213.036
4.0537	44738.1	210.869
4.05746	45049.5	213.284
4.06122	45357.3	214.413
4.06498	44686.2	210.36
4.06874	46024.3	217.489
4.0725	45841	215.307
4.07626	46167.4	216.042
4.08003	46858.6	215.669
4.08379	46759.3	217.65
4.08755	47704.1	219.309
4.09131	47642.5	218.394
4.09507	48982.6	224.122
4.09883	49187.2	220.661
4.10259	50300.7	227.889
4.10635	50965.8	228.563
4.11011	52767	231.779
4.11388	54102.5	235.365
4.11764	58340.6	246.74
4.1214	63120	256.047
4.12516	78437.7	288.835
4.12892	109856	349.707
4.13268	169039	453.896
4.13644	267686	606.117
4.1402	428394	835.156
4.14396	694589	1206.11
4.14773	1116700	1758.62
4.15149	1611390	2421
4.15525	1835800	2690.81
4.15901	1498720	2262.14
4.16277	899863	1474.03
4.16653	500220	946.063
4.17029	431835	845.698
4.17405	570370	1042.32
4.17782	870273	1435.76
4.18158	1351180	2042.21
4.18534	1840100	2715.54
4.1891	1890140	2797.1
4.19286	1407330	2171.29
4.19662	727524	1247.68
4.20038	317751	682.782
4.20414	147318	418.517
4.20791	95211.9	325.716
4.21167	74479.8	280.691
4.21543	65951	262.684
4.21919	58870.8	246.87
4.22295	55105.9	236.311
4.22671	52519.4	233.552
4.23047	50978.3	228.044
4.23424	49419.4	225.632
4.238	49329.2	223.271
4.24176	48452.1	221.536
4.24552	49549.5	226.293
4.24928	49036.5	224.79
4.25304	51448.5	230.82
4.2568	54478.7	238.395
4.26056	63547.6	255.935
4.26433	84227.1	299.969
4.26809	124961	382.309
4.27185	188218	485.482
4.27561	295087	650.313
4.27937	474202	906.478
4.28313	742524	1286.21
4.28689	972514	1574.5
4.29066	961793	1562.74
4.29442	641481	1137.26
4.29818	318615	688.918
4.30194	139217	405.562
4.3057	80367.3	294.69
4.30946	61423.9	253.181
4.31322	54675.8	237.594
4.31699	51170.5	228.457
4.32075	48857.6	223.546
4.32451	46434.2	218.746
4.32827	46058	216.575
4.33203	45318.1	215.583
4.33579	44604.1	211.707
4.33956	43912	210.603
4.34332	44074.7	210.924
4.34708	44139.6	211.118
4.35084	43758.8	210.174
4.3546	43470.9	210.846
4.35836	43319.4	210.7
4.36212	42851.5	208.562
4.36589	43164.2	211.027
4.36965	42904	211.591
4.37341	42866.4	207.101
4.37717	42462.8	207.099
4.38093	42786.2	207.328
4.38469	41993.4	206.043
4.38845	42674.4	207.107
4.39222	42065.5	206.215
4.39598	42795.1	206.971
4.39974	42107	206.604
4.4035	42499.9	206.939
4.40726	42069.7	206.948
4.41102	42165.1	206.554
4.41479	41993.2	206.459
4.41855	42286.9	208.872
4.42231	41799.5	202.819
4.42607	41849.4	206.003
4.42983	41915.4	207.58
4.43359	42320.1	205.779
4.43736	41695.6	203.943
4.44112	42197.9	205.336
4.44488	41885.8	206.131
4.44864	42106	205.21
4.4524	41596.7	203.806
4.45616	41967.5	204.388
4.45993	41691.5	202.93
4.46369	41791.7	202.558
4.46745	41301.4	203.656
4.47121	42037.4	205.584
4.47497	41613.7	202.335
4.47873	41753.6	204.725
4.4825	41793.2	204.551
4.48626	41562.9	203.12
4.49002	41717.8	203.379
4.49378	41754	204.908
4.49754	41037.2	202.921
4.5013	41928.6	204.442
4.50507	41435.8	203.917
4.50883	41617.7	204.244
4.51259	41415	201.181
4.51635	41746.3	203.839
4.52011	41378.5	204.392
4.52387	41321.3	202.502
4.52764	41325.6	201.659
4.5314	41283.2	200.669
4.53516	41098.5	201.848
4.53892	41148.3	200.223
4.54268	41257	204.636
4.54644	41623.9	203.739
4.55021	40925.8	201.1
4.55397	41678.9	204.923
4.55773	41082.7	202.784
4.56149	41541.4	204.431
4.56525	40471.3	199.959
4.56901	41461.4	204.664
4.57278	40718.6	201.611
4.57654	41029.7	203.862
4.5803	40668.1	198.984
4.58406	41082.2	201.627
4.58782	40922.9	202.301
4.59159	40952.8	202.529
4.59535	40990	200.949
4.59911	41225.4	204.005
4.60287	40839.8	202.73
4.60663	41057.3	202.041
4.61039	40591.3	201.288
4.61416	41062.3	200.913
4.61792	40925.8	202.373
4.62168	41371.6	202.363
4.62544	41457.7	204.792
4.6292	42597.6	205.458
4.63296	43552.4	210.115
4.63673	47016.9	218.598
4.64049	52009.1	231.97
4.64425	60491.5	249.706
4.64801	73369.2	277.129
4.65177	87970	309.239
4.65554	90734.6	315.233
4.6593	80119.9	291.176
4.66306	61510.9	251.063
4.66682	49228.7	222.899
4.67058	43604.7	209.408
4.67434	42068	204.991
4.67811	41696.6	205.964
4.68187	41608.2	203.876
4.68563	40674.8	201.723
4.68939	41376.1	202.773
4.69315	40480.9	199.416
4.69692	40892	201.977
4.70068	40511.8	199.499
4.70444	41002.9	201.89
4.7082	40378.4	200.243
4.71196	41075.5	202.969
4.71572	40444.5	203.175
4.71949	41070.9	203.006
4.72325	40290.9	199.34
4.72701	40779	202.683
4.73077	40367.7	199.904
4.73453	40520.9	200.732
4.7383	40716.7	201.467
4.74206	40611.8	201.142
4.74582	40088.7	199.42
4.74958	40734.8	200.028
4.75334	39948.9	199.136
4.7571	40725.6	203.656
4.76087	40203.8	199.356
4.76463	40556.9	200.638
4.76839	40099.9	201.461
4.77215	40901.3	204.186
4.77591	40573.4	199.553
4.77968	40629.3	202.717
4.78344	40474.6	201.91
4.7872	40217.5	200.513
4.79096	39951.9	200.219
4.79472	40338.3	199.542
4.79849	40202	199.601
4.80225	40739.9	203.078
4.80601	40340	202.181
4.80977	40590.4	200.134
4.81353	40203.9	200.289
4.81729	40879.3	200.843
4.82106	40006.6	199.847
4.82482	40499.1	200.832
4.82858	39915.8	200.126
4.83234	40780.4	201.363
4.8361	39688.9	198.351
4.83987	40196.3	198.427
4.84363	40569.7	199.875
4.84739	40470.7	201.991
4.85115	39738	197.943
4.85491	40192.4	199.83
4.85868	39868.3	197.685
4.86244	40505.6	198.691
4.8662	39504.2	197.414
4.86996	40246.6	203.035
4.87372	40121.9	197.73
4.87748	39733	198.269
4.88125	39407.8	194.339
4.88501	40304.7	200.185
4.88877	39931	199.827
4.89253	40417.7	201.09
4.89629	40039.8	199.607
4.90006	40266.4	201.576
4.90382	40437.8	202.583
4.90758	40580.2	202.417
4.91134	40111.8	199.554
4.9151	40696.4	206.887
4.91887	40063.7	203.01
4.92263	39935.3	203.035
4.92639	39728.3	201.506
4.93015	40217.6	203.273
4.93391	40011.4	204.736
4.93767	40351.7	203.605
4.94144	40157.8	206.093
4.9452	40279.5	202.992
4.94896	39796.1	204.634
4.95272	40416.6	204.475
4.95648	40094.4	203.807
4.96025	40087.4	203.261
4.96401	39810.1	203.191
4.96777	39244.2	202.247
4.97153	39375.5	203.216
4.97529	40380.8	203.965
4.97906	39425.1	201.888
4.98282	39833.5	202.376
4.98658	39490.6	202.423
4.99034	39767.7	201.892
4.9941	39808.7	203.837
4.99786	40255.3	203.027
5.00163	39990.1	203.665
5.00539	39900.7	203.076
5.00915	39515	202.647
5.01291	40075.5	203.702
5.01667	39546.9	203.308
5.02044	40332.9	206.343
5.0242	39498.2	204.497
5.02796	40383.2	206.189
5.03172	39805	203.524
5.03548	40264.6	203.868
5.03925	40032.3	204.855
5.04301	39995.7	203.754
5.04677	39872.2	204.058
5.05053	39974.4	204.145
5.05429	39444.1	201.889
5.05805	39722.5	202.909
5.06182	39925.6	204.802
5.06558	39918.8	203.319
5.06934	39540.5	205.148
5.0731	40483.2	206.235
5.07686	39838.5	206.664
5.08063	39900.4	203.065
5.08439	39819.4	202.974
5.08815	39764.5	203.611
5.09191	39794.7	205.259
5.09567	40285.3	206.627
5.09943	39488.9	202.631
5.1032	40110	204.945
5.10696	39401.7	202.435
5.11072	39915.1	203.554
5.11448	39333.7	201.536
5.11824	40117.6	205.022
5.12201	39492.6	202.059
5.12577	39745.6	203.207
5.12953	39583.3	203.688
5.13329	40316.7	205.284
5.13705	39339.6	202.619
5.14082	39951.3	204.219
5.14458	39520.2	204.848
5.14834	39656	205.184
5.1521	39106.2	201.218
5.15586	39877.2	204.591
5.15962	39264.9	201.984
5.16339	39976	203.937
5.16715	39180.5	203.727
5.17091	40277.2	205.223
5.17467	40901.8	205.798
5.17843	42060.3	207.359
5.1822	44566.8	214.384
5.18596	50452.6	231.434
5.18972	58429.5	252.808
5.19348	66150.1	272.319
5.19724	65731.4	269.485
5.201	59538.3	254.525
5.20477	48402.3	226.623
5.20853	42213.7	207.904
5.21229	40158.9	203.841
5.21605	40282.8	204.284
5.21981	39861.9	204.019
5.22357	39436.2	203.583
5.22734	39551.3	203.973
5.2311	39762	205.243
5.23486	39528.8	204.882
5.23862	39565.8	205.477
5.24238	39398.8	202.705
5.24615	39587.2	205.274
5.24991	39505.6	204.291
5.25367	39795.2	204.693
5.26872	39437.9	204.095
5.27248	39128.6	203.408
5.27624	39879.1	205.207
5.28	39055.6	202.857
5.28376	39516.5	202.725
5.28752	39265.4	203.679
5.29129	39423.9	203.598
5.29505	39159.3	205.641
5.29881	39757.2	205.722
5.30257	39302	203.487
5.30633	39795.9	206.276
5.31009	38582.5	200.697
5.31386	39595.7	202.875
5.31762	39152.5	206.041
5.32138	39681.1	205.485
5.32514	38896.5	202.388
5.3289	39312	204.581
5.33266	38817	201.236
5.33643	40008.7	206.263
5.34019	38999.7	202.711
5.34395	39679.3	205.283
5.34771	39104.7	203.801
5.35147	39771.2	205.126
5.35523	39182.3	200.504
5.359	39471.7	206.222
5.36276	39250.4	201.516
5.36652	39453.8	204.278
5.37028	39032.3	205.66
5.37404	39527.7	204.42
5.3778	38800.6	200.279
5.38157	39166.2	202.809
5.38533	38714.3	202.011
5.38909	39724.5	207.944
5.39285	39092.8	205.533
5.39661	39123	202.991
5.40037	39017.7	202.287
5.40414	39270.8	202.316
5.4079	38790.5	199.396
5.41166	39389.4	204.547
5.41542	38557.4	200.847
5.41918	39090.5	201.68
5.42294	39015.4	201.481
5.42671	39091.7	201.221
5.43047	38557.7	200.808
5.43423	38701.4	200.092
5.43799	39036.6	199.417
5.44175	39456.7	201.988
5.44551	38712	201.842
5.44927	39426.7	203.735
5.45304	38669.1	197.757
5.4568	39188.3	202.681
5.46056	38727.7	200.312
5.46432	39286.5	202.111
5.46808	38339.7	199.25
5.47184	39016.1	203.355
5.47561	38320.5	199.298
5.47937	39252	202.46
5.48313	38731.8	201.23
5.48689	39386.7	204.203
5.49065	38605.2	201.038
5.49441	39009.2	202.3
5.49817	39031.4	197.847
5.50194	38889.9	200.842
5.5057	38420.2	200.28
5.50946	39171.8	203.084
5.51322	38285.1	200.037
5.51698	39147.5	200.699
5.52074	38598.2	201.739
5.52451	39076.5	203.455
5.52827	38659.8	201.981
5.53203	39084	203.182
5.53579	38634.5	201.318
5.53955	39383.8	204.188
5.54331	38478.9	201.713
5.54707	38944.6	201.723
5.55084	38522.9	199.99
5.5546	38799.3	201.275
5.55836	38201.6	200.881
5.56212	39015.9	201.113
5.56588	38696.4	201.956
5.56964	38462.2	201.33
5.5734	38704.3	202.674
5.57716	38856.2	201.593
5.58093	38077.9	199
5.58469	38642.5	199.593
5.58845	38560.8	202.096
5.59221	39636.1	204.31
5.59597	39387.5	204.57
5.59973	40661.9	204.28
5.60349	42865.8	211.683
5.60726	48644.3	230.913
5.61102	56861.3	248.826
5.61478	73267.1	289.002
5.61854	90197.9	320.812
5.6223	97938.5	334.201
5.62606	87205.5	315.87
5.62982	66696.2	272.927
5.63358	49912.8	230.031
5.63735	43593.8	214.731
5.64111	40029.5	203.079
5.64487	40440.6	206.188
5.64863	38846.7	202.709
5.65239	39065.4	201.176
5.65615	38381.3	200.965
5.65991	38812.4	201.566
5.66368	38457.5	201.024
5.66744	38604.6	198.927
5.6712	38362.4	200.623
5.67496	38498.9	200.245
5.67872	37597.5	198.328
5.68248	38597.1	200.311
5.68624	37718.6	195.879
5.69	38501.3	200.487
5.69376	37566.1	198.617
5.69753	38297	200.212
5.70129	37803.3	198.41
5.70505	38383.5	198.697
5.70881	37729.7	199.981
5.71257	38154.8	198.015
5.71633	37565.8	197.446
5.72009	38119.2	200.676
5.72385	37531.4	197.894
5.72762	38027.1	198.833
5.73138	37356.9	197.1
5.73514	38295.7	201.485
5.7389	37999	199.277
5.74266	38423.3	200.991
5.74642	37714.2	198.025
5.75018	38113	197.092
5.75394	37597.8	196.244
5.7577	38006.8	199.014
5.76146	37420.5	198.307
5.76523	37760.4	199.134
5.76899	37590.4	199.873
5.77275	38579	204.956
5.77651	37893.1	198.901
5.78027	37836.3	198.335
5.78403	37726.3	196.627
5.78779	38233.3	198.396
5.79155	37283.7	196.709
5.79531	37991.9	199.881
5.79908	37653	198.734
5.80284	38441.9	199.767
5.8066	37564.2	199.735
5.81036	37980.2	199.09
5.81412	37424.3	197.769
5.81788	38022.6	202.443
5.82164	37262.6	198.427
5.8254	38481	202.913
5.82916	37587.3	198.053
5.83292	37943.7	200.781
5.83668	37627.8	198.961
5.84045	38631.2	201.721
5.84421	37369.9	198.992
5.84797	38097.2	200.546
5.85173	37240.7	197.221
5.85549	37441.5	198.634
5.85925	37268.3	196.852
5.86301	37922.8	198.719
5.86677	37261.1	197.478
5.87053	38180.8	199.967
5.87429	37240.7	198.512
5.87805	37963.1	199.064
5.88181	37764.9	199.625
5.88558	38386.5	200.464
5.88934	39453.5	204.561
5.8931	41841.1	209.152
5.89686	44758.6	221.003
5.90062	50010.2	232.351
5.90438	53249	241.074
5.90814	54131.4	242.378
5.9119	49426.6	232.444
5.91566	44177.8	216.042
5.91942	39833	203.196
5.92318	38921.5	200.94
5.92694	37730	197.945
5.9307	38119.1	200.071
5.93447	37860.4	201.654
5.93823	37758.4	199.185
5.94199	37389	196.94
5.94575	38061.8	200.625
5.94951	37540.7	200.421
5.95327	37788.8	199.768
5.95703	37615.7	200.815
5.96079	37973.8	203.94
5.96455	37476.7	200.851
5.96831	37389.7	197.422
5.97207	37259.6	198.993
5.97583	38197.3	201.753
5.97959	37685.4	199.432
5.98335	37672.3	199.707
5.98711	37090.6	199.326
5.99087	37318.8	196.513
5.99464	37370.4	195.09
5.9984	38108.1	202.864
6.00216	37550.4	198.256
6.00592	37908.3	199.655
6.00968	37085.3	197.886
6.01344	37832.3	203.123
6.0172	37182.9	201.244
6.02096	37790.3	202.691
6.02472	36973.2	198.097
6.02848	38061.2	204.303
6.03224	37406.1	199.61
6.036	37950.8	202.261
6.03976	37253.4	198.205
6.04352	38092.3	201.205
6.04728	37392.5	198.976
6.05104	37706.9	200.779
6.0548	37294.4	198.686
6.05856	37589.2	199.247
6.06232	37522.3	200.186
6.06608	37736.9	199.582
6.06984	36893	197.013
6.0736	38083.2	203.653
6.07737	37352.8	198.466
6.08113	37810.2	198.317
6.08489	36632.3	196.4
6.08865	37717.5	200.062
6.09241	36748.7	197.195
6.09617	37675.8	198.009
6.09993	37276.7	199.52
6.10369	37607.9	198.855
6.10745	37108.3	197.464
6.11121	37568.6	200.203
6.11497	36921.8	196.881
6.11873	37313.4	198.505
6.12249	37250	201.234
6.12625	37491.3	201.108
6.13001	36556.9	195.103
6.13377	37901.8	200.864
6.13753	37367	197.627
6.14129	37704.4	199.412
6.14505	36685	194.964
6.14881	37415.3	199.797
6.15257	37431	197.616
6.15633	38090.4	201.78
6.16009	37354.6	199.271
6.16385	38039.2	202.725
6.16761	36593.1	198.197
6.17137	38348.7	205.862
6.17513	37557.8	200.878
6.17889	37080.8	194.509
6.18265	37204.2	197.869
6.18641	38296.7	201.9
6.19017	37229.7	198.436
6.19393	38301.7	204.062
6.19769	37702.3	202.248
6.20145	38913.6	206.977
6.20521	38672.7	201.191
6.20897	41755.6	213.253
6.21273	46043.5	225.356
6.21649	59291.2	254.436
6.22025	86457.9	314.541
6.22401	141415	413.45
6.22777	222378	557.606
6.23153	309399	693.874
6.23529	317665	704.555
6.23905	247673	604.072
6.24281	141641	420.428
6.24657	79431.7	298.206
6.25033	51595.1	240.642
6.25409	44225.8	221.164
6.25785	40892	209.615
6.26161	40176.7	209.032
6.26537	38831.4	203.539
6.26913	38214.1	199.522
6.27289	37699.5	203.721
6.27665	37848.9	203.468
6.28041	36985.6	200.036
6.28417	37731.9	200.328
6.28793	36977.5	196.702
6.29169	37138.6	196.78
6.29545	36995.6	197.633
6.29921	37720.8	201.953
6.30297	37012.6	197.84
6.30673	37270.1	200.688
6.31049	36743.8	196.769
6.31424	37283.8	200.285
6.318	37174.1	199.989
6.32176	37665.4	200.898
6.32552	37050	197.895
6.32928	37307.4	200.191
6.33304	36453.7	196.759
6.3368	37563.1	202.076
6.34056	36715.6	198.545
6.34432	37274.5	197.024
6.34808	36763.8	197.404
6.35184	37685	203.171
6.3556	36863	199.944
6.35936	37350.3	195.795
6.36312	36620.1	191.582
6.36688	37419.7	195.643
6.37064	36522.1	192.65
6.3744	37814.6	196.047
6.37816	36764	194.657
6.38192	36717	193.097
6.38568	36503.3	193.2
6.38944	37251	196.186
6.39319	36584.5	190.36
6.39695	37266.8	195.603
6.40071	36481.8	193.885
6.40447	37512.3	195.629
6.40823	36637.3	193.966
6.41199	36876.4	194.342
6.41575	36516.2	194.303
6.41951	37307.6	196.772
6.42327	36870.1	195.908
6.42703	37207.9	192.08
6.43079	36486.9	193.391
6.43455	37130.9	196.376
6.43831	36675.1	193.284
6.44207	37480.2	196.962
6.44582	36839.7	194.082
6.44958	37375	195.9
6.45334	36676.3	195.812
6.4571	37328.8	195.557
6.46086	36595.7	195.077
6.46462	37141.1	195.193
6.46838	36366.6	191.174
6.47214	37601.1	198.849
6.4759	36839.2	196.046
6.47966	37640.2	198.721
6.48342	36612.2	194.09
6.48717	37183.7	195.792
6.49093	36771	195.156
6.49469	37442.8	197.939
6.49845	36757.7	196.79
6.50221	37038.7	195.361
6.50597	36990.3	194.897
6.50973	37311.1	194.896
6.51349	36899.2	195.62
6.51725	38156.4	197.944
6.52101	37584.3	196.574
6.52476	38067.7	196.969
6.52852	37564.1	198.201
6.53228	38309.6	200.874
6.53604	37893.4	198.325
6.5398	39463.2	201.837
6.54356	40264.1	206.814
6.54732	43324.9	213.23
6.55108	50076.9	232.607
6.55484	69280	273.305
6.55859	112202	360.178
6.56235	205207	525.713
6.56611	353544	745.863
6.56987	520957	994.668
6.57363	579795	1079.52
6.57739	470058	924.812
6.58115	270647	621.237
6.58491	132653	400.194
6.58866	70067.3	277.998
6.59242	51714.6	235.751
6.59618	44056.5	214.417
6.59994	41891	209.965
6.6037	39801.3	202.753
6.60746	39605.2	205.221
6.61122	38093.9	199.318
6.61497	38059.4	200.151
6.61873	37258	198.439
6.62249	37703.8	199.449
6.62625	37030.1	195.024
6.63001	37618.5	199.03
6.63377	36843.4	194.404
6.63753	37379.6	196.682
6.64128	36481.8	196.729
6.64504	37144.7	196.503
6.6488	36676.9	195.692
6.65256	36933.1	194.889
6.65632	36318.1	195.383
6.66008	37328	197.12
6.66383	36203.7	193.296
6.66759	37628.8	198.857
6.67135	36454.6	195.587
6.67511	38194.2	198.799
6.67887	37508.1	197.739
6.68263	38083.6	196.807
6.68638	37115.4	196.946
6.69014	37067.5	197.028
6.6939	36128.1	192.826
6.69766	37055	194.641
6.70142	36187.1	192.944
6.70518	37061.9	194.58
6.70893	36130.7	193.758
6.71269	36782.3	195.521
6.71645	36433.5	194.391
6.72021	36791.8	195.205
6.72397	36013.1	193.315
6.72772	37025	196.082
6.73148	35830.3	194.668
6.73524	36468.1	196.193
6.739	35631.7	192.761
6.74276	36571.6	196.104
6.74652	36327.6	196.27
6.75027	36278.4	194.175
6.75403	36027.3	194.383
6.75779	36869.1	196.889
6.76155	36149.9	193.951
6.76531	36620.7	196.82
6.76906	35564.6	190.24
6.77282	36561	195.194
6.77658	36174.7	194.469
6.78034	36727.7	196.177
6.78409	35753.7	189.566
6.78785	36643.6	196.087
6.79161	35909.8	193.139
6.79537	36968.3	195.706
6.79913	36112	194.043
6.80288	36847.4	193.62
6.80664	35902.7	192.985
6.8104	36346.2	194.762
6.81416	35941.3	190.513
6.81792	36704.4	195.076
6.82167	35895.3	193.056
6.82543	36512.8	195.394
6.82919	35884.2	193.731
6.83295	36664.7	195.471
6.8367	36368.1	201.041
6.84046	36681.6	190.03
6.84422	35978.4	188.822
6.84798	37161.5	191.931
6.85173	36078.5	188.375
6.85549	36626.7	192.072
6.85925	36156.3	188.49
6.86301	36668.6	191.305
6.86676	36535	190.131
6.87052	36772.3	189.976
6.87428	36467.5	192.673
6.87804	37683.8	194.443
6.88179	37948	192.878
6.88555	41668	204.337
6.88931	46830.9	217.711
6.89307	58261.8	244.311
6.89682	68898.6	267.306
6.90058	76499.3	285.579
6.90434	68182.9	266.796
6.9081	56427.4	239.618
6.91185	45055.6	214.229
6.91561	40454.2	202.134
6.91937	37906.5	194.13
6.92313	37987.6	193.717
6.92688	37657.9	193.846
6.93064	38126.6	194.981
6.9344	37608.4	192.039
6.93815	38548	196.87
6.94191	38572.9	197.329
6.94567	39793.6	200.065
6.94943	40396	202.535
6.95318	44587.3	213.844
6.95694	51573.7	231.149
6.9607	71769.1	274.742
6.96445	119408	368.579
6.96821	220624	532.842
6.97197	372401	754.813
6.97573	552234	1018.31
6.97948	591360	1062.09
6.98324	490627	935.302
6.987	293089	644.725
6.99075	152297	427.11
6.99451	81215.6	295.259
6.99827	60093.9	247.971
7.00202	56511.2	240.847
7.00578	69480	267.082
7.00954	99055	330.21
7.01329	164142	449.659
7.01705	251065	583.725
7.02081	335772	709.053
7.02456	333076	706.847
7.02832	262857	599.89
7.03208	159650	440.438
7.03583	92283.1	320.397
7.03959	58153.9	244.649
7.04335	47125.2	218.232
7.04711	41415.7	203.344
7.05086	40276.1	202.213
7.05462	38475.6	195.948
7.05838	38434.9	196.255
7.06213	37312.1	193.37
7.06589	37683.2	194.624
7.06964	36895.8	192.066
7.0734	36836.1	193.074
7.07716	36410	191.88
7.08091	37588.5	196.488
7.08467	36036.9	189.344
7.08843	36918.4	193.076
7.09218	35901.2	190.794
7.09594	36824.5	190.927
7.0997	36056.9	191.068
7.10345	36547.7	192.122
7.10721	35531.6	189.482
7.11097	36690	192.67
7.11472	35580.4	188.327
7.11848	36443.4	190.504
7.12223	36025.2	191.475
7.12599	36318	191.318
7.12975	35964.2	190.792
7.1335	36551.4	190.915
7.13726	35874.9	189.845
7.14102	36022.9	189.367
7.14477	35822.2	190.67
7.14853	36257.9	190.798
7.15228	35664.5	189.712
7.15604	36424.6	190.968
7.1598	36034.7	190.804
7.16355	36712.9	194.045
7.16731	36100	191.006
7.17107	36404.1	191.173
7.17482	35980.2	192.532
7.17858	36688.3	193.525
7.18233	35882.5	189.644
7.18609	36192.7	190.482
7.18985	35812.1	189.743
7.1936	36656.5	193.254
7.19736	35397.4	189.485
7.20111	36220.7	190.591
7.20487	35757.2	191.408
7.20862	36652.1	195.96
7.21238	35732.7	191.662
7.21614	36635.5	192.765
7.21989	35849.7	191.485
7.22365	36426.4	191.844
7.2274	35494.6	188.479
7.23116	36295.7	192.431
7.23492	35665.3	190.982
7.23867	36190.5	189.863
7.24243	36078.6	188.308
7.24618	36542.2	193.115
7.24994	35829.3	190.049
7.25369	36432.5	192.837
7.25745	36200.7	191.362
7.2612	36485.5	192.822
7.26496	35788	189.616
7.26872	36986.7	192.777
7.27247	35922.1	190.496
7.27623	37506.2	198.111
7.27998	36793.5	193.439
7.28374	37749.3	195.848
7.28749	37442.9	195.511
7.29125	38339.3	197.025
7.295	38760.3	199.614
7.29876	41726.9	206.228
7.30064	41897.3	206.71
7.3044	48845.7	227.297
7.30815	62870.9	261.169
7.31191	98465.1	336.984
7.31567	164152	456.425
7.31943	267975	621.756
7.32318	360464	785.116
7.32694	382492	769.984
7.3307	299953	654.032
7.33446	192557	490.017
7.33821	106177	341.474
7.34197	66291.3	264.692
7.34573	48831.2	221.347
7.34949	43378.5	209.23
7.35324	40101	199.783
7.357	39198.6	196.538
7.36076	37865.6	196.559
7.36452	37768.4	194.675
7.36827	36933.8	190.123
7.37203	36924.3	191.601
7.37579	36367.2	190.206
7.37955	37155.3	191.771
7.3833	36136.3	188.52
7.38706	36840.2	191.958
7.39082	36013.3	188.91
7.39458	36950.6	190.842
7.39833	35838.4	189.616
7.40209	36733.1	192.021
7.40585	35837.2	188.432
7.40961	36518.6	189.703
7.41336	36148	189.682
7.41712	36655.4	190.949
7.42088	36197.1	188.181
7.42463	36798.2	192.071
7.42839	36042.2	190.346
7.43215	37020.6	192.525
7.43591	36006.1	190.52
7.43966	36976.5	193.521
7.44342	36188.2	191.195
7.44718	36526.6	190.503
7.45093	36197	190.201
7.45469	36942.9	190.865
7.45845	35726.3	187.169
7.46221	37474.3	194.815
7.46596	36884.1	191.383
7.46972	38797.6	198.933
7.47348	39240.3	197.972
7.47723	42618.4	207.956
7.48099	50207.4	226.514
7.48475	72433.8	274.915
7.4885	116475	362.062
7.49226	197462	493.564
7.49602	278876	624.566
7.49977	326469	701.178
7.50353	284663	634.219
7.50729	228059	548.319
7.51104	199509	504.753
7.5148	219589	533.782
7.51856	219223	536.9
7.52232	180942	477.93
7.52607	117136	363.27
7.52983	76003.1	283.605
7.53359	60137.5	248.784
7.53734	62822.2	257.206
7.5411	71967.5	275.322
7.54486	81125.1	295.034
7.54861	79128.1	291.206
7.55237	69079.8	270.285
7.55612	54395.3	236.572
7.55723	51224.4	229.898
7.56099	42477.8	210.431
7.56474	39166.7	198.217
7.5685	37243.7	194.215
7.57226	36834.7	195.331
7.57601	36574.7	195.128
7.57977	36574.6	193.777
7.58352	35656.6	192.406
7.58728	36389.8	192.903
7.59103	35381.8	190.642
7.59479	35973.9	192.455
7.59854	35547	191.425
7.6023	36113.3	193.224
7.60605	35425.9	191.033
7.60981	35748.7	192.633
7.61356	35088.8	189.588
7.61732	36298.8	194.445
7.62107	35224.1	191.932
7.62483	36183.5	193.009
7.62858	35786.6	191.811
7.63234	36197.7	193.455
7.6361	34925.6	189.842
7.63985	36228.5	195.44
7.64361	34972.2	190.251
7.64736	35918.2	192.877
7.65112	35035.3	191.269
7.65487	36148.7	194.869
7.65863	35629	192.823
7.66238	36074.7	194.713
7.66614	35271.8	190.77
7.6699	35853.6	191.151
7.67365	34977.1	191.447
7.67741	36143.5	195.433
7.68116	35406.5	192.015
7.68492	36012.9	194.194
7.68867	35101.7	187.278
7.69243	35682.9	188.506
7.69619	35168.3	191.6
7.69994	36219.3	193.81
7.7037	35147.9	190.194
7.70745	35906	194.05
7.71121	35731.1	191.347
7.71497	35543.2	190.199
7.71872	35050.6	191.91
7.72248	35792	192.683
7.72623	35003.8	190.134
7.72999	36008.4	193.13
7.73375	34992.2	189.914
7.7375	36033.8	191.152
7.74126	35120.6	191.207
7.74501	35827.8	192.46
7.74877	35460.5	193.626
7.75253	35984.4	194.294
7.75628	35718.9	192.675
7.76004	36073.4	194.56
7.76379	36050.9	193.926
7.76755	37088.3	195.583
7.77131	37133.9	195.24
7.77506	40953.1	208.48
7.77882	46077.3	222.622
7.78258	57103.6	247.979
7.78633	68503.2	272.817
7.79009	87570.7	312.066
7.79384	110804	356.243
7.7976	142515	418.702
7.80136	151466	432.467
7.80511	133900	404.483
7.80887	92327.7	323.371
7.81263	62723.6	261.632
7.81638	45406	220.946
7.82014	40125.3	206.393
7.82389	37761.2	198.877
7.82765	37277.9	197.224
7.83141	36021	191.901
7.83516	36150.5	195.352
7.83892	35816.5	194.289
7.84268	35778.5	192.564
7.84643	35175.9	191.069
7.85019	36165.4	194.162
7.85395	35449.8	193.298
7.8577	36129.6	197.67
7.86146	35207	191.734
7.86522	36046.5	193.361
7.86897	35146.4	189.569
7.87273	35782.1	193.856
7.87649	35475.5	192.793
7.88024	35743.5	192.226
7.884	34936.6	187.302
7.88776	35766.6	192.208
7.89151	34918	190.399
7.89527	36165.8	194.584
7.89903	35401.9	192.606
7.90278	35378.4	192.301
7.90654	34742.1	191.988
7.9103	35958	194.131
7.91405	35111.4	193.755
7.91781	35642.6	193.855
7.92157	35023.6	192.179
7.92533	35614.9	193.856
7.92908	34966	192.077
7.93284	35489.3	192.718
7.9366	35179.3	194.129
7.94035	36198.5	195.602
7.94411	34948.7	192.947
7.94787	35690.3	193.149
7.95162	35125.7	191.79
7.95538	35827.7	192.916
7.95914	34972.2	192.061
7.9629	35642.7	193.715
7.96665	35017.6	189.934
7.97041	35752	192.872
7.97417	35277	193.559
7.97792	36125.6	195.298
7.98544	35583	192.427
7.9892	35168	193.553
7.99295	35738.9	192.324
7.99671	34900.2	187.531
8.00047	36017.8	191.917
8.00422	35113.1	189.736
8.00798	35929.2	193.576
8.01174	35244.3	190.118
8.0155	36051.2	193.647
8.01925	35079.9	191.772
8.02301	35585.3	193.156
8.02677	35065.8	189.475
8.03053	35773.9	191.847
8.03428	35041.3	191.655
8.03804	36053	193.872
8.0418	35133	191.815
8.04556	36046.1	193.804
8.04931	35091.4	189.046
8.05307	35682	192.634
8.05683	34846.9	186.78
8.06059	35751.2	192.818
8.06434	34952.1	190.63
8.0681	36013.3	190.851
8.07186	34810.8	189.827
8.07562	35955.5	196.001
8.07937	35319.9	192.812
8.08313	35983.1	193.917
8.08689	34826.9	190.221
8.09065	35708.1	193.315
8.0944	35480.1	189.354
8.09816	35671.4	190.784
8.10192	34923.3	191.879
8.10568	36006.2	193.65
8.10943	35485.1	194.448
8.11319	36273	196.209
8.11695	35457.3	191.162
8.12071	36587.5	192.255
8.12447	36766.4	196.859
8.12822	39515.2	204.199
8.13198	43324.2	214.013
8.13574	53271.7	236.548
8.1395	67152.4	271.538
8.14325	82966	303.938
8.14701	85410.5	306.757
8.15077	77400.2	291.54
8.15453	60558.5	253.615
8.15829	49592.6	230.759
8.16204	41611.8	210.138
8.1658	39484.5	202.555
8.16956	37363.1	193.14
8.17332	37114.9	197.205
8.17708	36205.3	195.306
8.18083	36519.1	193.032
8.18459	35658.1	192.694
8.18835	35979.5	192.205
8.19211	35624.9	192.681
8.19587	35943.9	192.62
8.19962	35471.5	192.163
8.20338	36034.6	195.621
8.20714	35435.8	193.262
8.2109	35833.3	193.701
8.21466	35354	190.704
8.21841	36027.7	193.383
8.22217	35059.9	191.252
8.22593	35815.6	193.772
8.22969	35222.1	189.227
8.23345	35792.2	193.132
8.23721	34774.6	189.039
8.24096	35830	192.295
8.24472	35222.8	190.747
8.24848	35756.9	189.797
8.25224	35526.2	192.756
8.256	35719.4	190.774
8.25976	35454.4	191.311
8.26351	35833.1	191.706
8.26727	35359	191.809
8.27103	35885.9	189.521
8.27479	35617.7	191.231
8.27855	35905.2	190.684
8.28231	35716.8	192.031
8.28606	36575.5	195.015
8.28982	35838.4	189.968
8.29358	36660.8	194.245
8.29734	36302.3	194.635
8.3011	37634.1	198.346
8.30486	38358.3	201.88
8.31613	65879.2	267.885
8.31989	97538.9	333.471
8.32365	142647	416.436
8.32741	171805	467.233
8.33117	173355	471.465
8.33492	137585	405.584
8.33868	96563.4	331.926
8.34244	62679.3	260.662
8.3462	47393	223.617
8.34996	40425.3	205.657
8.35372	39383.2	201.738
8.35748	38107.6	200.902
8.36123	38293.6	199.47
8.36499	38273.1	198.694
8.36875	40070.6	204.105
8.37251	41436.3	204.36
8.37627	50385.8	233.27
8.38003	66524.8	268.873
8.38379	103621	346.002
8.38755	156716	441.717
8.3913	216912	539.909
8.39506	235149	568.786
8.39882	212303	533.219
8.40258	152352	437.534
8.40634	99546.1	336.467
8.4101	63938.5	263.677
8.41386	49279.8	229.209
8.41762	41584.5	208.966
8.42138	39457.8	202.496
8.42513	37634	197.53
8.42889	37676.2	196.639
8.43265	36866.8	195.101
8.43641	37055	196.349
8.44017	36012.3	194.796
8.44393	36743	196.834
8.44769	35620.5	191.101
8.45145	35991.6	191.393
8.45521	35608.6	191.534
8.45897	36488.4	195.5
8.46272	35345.5	191.283
8.46648	36147.8	194.723
8.47024	35689.4	192.519
8.474	36192.7	194.398
8.47776	35653.5	191.777
8.48152	36271.2	193.063
8.48528	35286	188.843
8.48904	36082.3	192.608
8.4928	35692.2	190.318
8.49656	36274.2	192.964
8.50032	35251.4	188.113
8.50407	36195.8	189.948
8.50783	35416.2	188.763
8.51159	35519.1	189.667
8.51535	35389.3	190.714
8.51911	35879.5	191.109
8.52287	35750.4	190.737
8.52663	35948.3	192.206
8.53039	35201.3	187.674
8.53415	36456	193.067
8.53791	35241.1	190.147
8.54167	36096.3	192.656
8.54543	35635	189.016
8.54919	36233	191.916
8.55294	35032	188.583
8.5567	36259.9	192.154
8.56046	35645.3	193.045
8.56422	36393.9	192.479
8.56798	35921.7	190.832
8.57174	37247	193.619
8.5755	39267.7	203.594
8.57926	43412.3	212.099
8.58302	49084.5	227.649
8.58678	56050.1	241.931
8.59054	58352.6	247.27
8.5943	56560.3	244.847
8.59806	49094.2	227.58
8.60182	44054.4	214.96
8.60558	39002.2	200.626
8.60934	37626	195.511
8.6131	36425.4	191.704
8.61686	36141.6	191.799
8.62061	36057.9	191.84
8.62437	36168.8	193.304
8.62813	35176.4	188.946
8.63189	35755.9	191.18
8.63565	35536.2	190.137
8.63941	35943.4	191.803
8.64317	35124	187.811
8.64693	36108.9	191.549
8.65069	35471.3	189.486
8.65445	36249.3	193.244
8.65821	35299.9	190.662
8.66197	36063.1	190.926
8.66573	35337.5	192.821
8.66949	36308.5	192.333
8.67325	35037.8	189.34
8.67701	36490.9	194.662
8.68077	35489	190.23
8.68453	36415.3	193.418
8.68829	35510.5	190.807
8.69205	36035	193.646
8.69581	35532.7	192.912
8.69957	36573.9	193.789
8.70333	35436.1	187.276
8.70709	36381.5	193.598
8.71085	35737.4	191.661
8.71461	35996.9	193.585
8.71837	35773.2	192.114
8.72213	36338	191.632
8.72589	35832.8	192.928
8.72965	36578.3	194.385
8.73341	35656.1	190.428
8.73717	36391.9	194.006
8.74093	35554.1	189.982
8.74469	36471.5	195.705
8.74845	35676.2	188.702
8.75221	36815.6	194.988
8.75597	36070.6	192.152
8.75973	36514.3	195.376
8.76349	36064	193.046
8.76725	36712.9	196.079
8.771	35688.5	192.728
8.77476	36520	195.437
8.77852	35756.4	191.026
8.78228	36657.8	192.104
8.78604	35871.6	191.869
8.7898	36229.1	194.599
8.79356	35598.8	192.562
8.79732	36272	194.009
8.80108	35841.6	192.706
8.80485	36487.1	194.097
8.80861	36303.8	194.591
8.81237	36355.4	194.393
8.81613	35534.1	191.565
8.81989	36729.5	195.958
8.82365	36198.2	194.304
8.82741	36503	194.177
8.83117	36019.9	191.352
8.83493	36832.2	195.403
8.83869	35917.4	193.076
8.84245	36841.2	197.15
8.84621	35835.6	194.288
8.84997	36248	193.758
8.85373	35944.8	193.734
8.85749	36373.3	194.177
8.86125	35694.8	190.381
8.86501	36312.3	194.357
8.86877	35875.8	192.637
8.87253	36618.2	193.834
8.87629	36344.2	197.126
8.88005	37589.5	199.586
8.88381	37242.6	195.718
8.88757	38875.8	202.215
8.89133	39881.5	205.286
8.89509	41535.7	211.193
8.89885	40404	202.693
8.90261	39873.8	202.913
8.90637	37620.1	197.556
8.91013	37518.8	197.46
8.91389	36158	194.182
8.91765	36927	195.211
8.92141	35990.3	192.686
8.92517	36575.7	194.951
8.92893	35919.7	191.783
8.93269	37007.8	196.465
8.93645	36368.1	193.868
8.94021	36958	196.135
8.94397	36225.5	196.564
8.94773	37074.7	197.733
8.95149	36357.6	194.741
8.95525	36522.8	195.489
8.95901	36322.8	194.292
8.96278	36883.2	195.216
8.96654	36352.2	196.117
8.9703	36785.6	195.994
8.97406	35935.9	190.872
8.97782	37226.9	199.63
8.98158	36475.9	194.426
8.98534	37057.5	196.045
8.9891	35759.7	190.908
8.99286	36946.1	195.233
8.99662	36338.3	188.87
9.00414	36334.9	190.523
9.0079	37160.4	198.631
9.01166	36197.9	192.776
9.01542	36911.8	196.439
9.01918	36715.3	196.538
9.02294	37372.2	197.034
9.0267	36076.9	193.372
9.03046	37273.8	198.18
9.03422	36598.8	193.552
9.03799	37445.6	195.964
9.04175	36840.1	195.558
9.04551	37848.2	201.255
9.04927	37243.1	198.396
9.05303	39007.1	202.439
9.05679	39919.8	205.413
9.06055	44932	216.806
9.06431	57002.1	248.716
9.06807	84944.1	306.763
9.07183	123775	378.827
9.07559	159812	445.149
9.07935	164710	460.719
9.08311	137417	408.135
9.08687	92844.5	324.152
9.09063	63125.7	262.082
9.09439	47158.2	225.65
9.09816	42949.7	213.805
9.10192	40780.1	207.045
9.10568	41727.6	208.125
9.10944	41370.1	210.232
9.1132	40590.4	206.847
9.11696	38756	201.066
9.12072	38467.2	202.335
9.12448	37431.5	196.943
9.12824	38244.2	199.937
9.132	38748.8	200.714
9.13576	41188.7	206.289
9.13952	42042.9	209.563
9.14328	42216	209.587
9.14705	40094.8	203.838
9.15081	39551.8	202.999
9.15457	37524.1	195.848
9.15833	37480.9	197.57
9.16209	36301.5	194.397
9.16585	37291.6	194.525
9.17337	36908	191.02
9.17713	37081.6	200.113
9.18089	38273.9	200.31
9.18465	39026	201.771
9.18841	43437.5	213.093
9.19217	46843.1	222.682
9.19594	50612.2	231.286
9.1997	49702.8	229.529
9.20346	48216.5	224.279
9.20722	42718.1	210.509
9.21098	40622.7	203.182
9.21474	37923.8	198.584
9.2185	38151.4	199.363
9.22226	37100.8	197.786
9.22602	37203.9	195.958
9.22978	36814.4	196.046
9.23354	37390.3	196.955
9.23731	36413.6	193.465
9.24107	37420.4	194.069
9.24483	36587.8	193.709
9.24859	37337.9	194.414
9.25235	36443.3	194.588
9.25611	37014.6	197.523
9.25987	36547.8	195.682
9.26363	37216.6	196.74
9.26739	36492.9	195.119
9.27115	37087.7	195.192
9.27492	36408.4	194.048
9.27868	37395.6	199.268
9.28244	36326.8	193.53
9.2862	37328.3	194.864
9.28996	36302.7	194.845
9.29372	37065	196.968
9.29748	36672.3	196.253
9.30124	37520.4	197.577
9.305	36650.7	194.591
9.30876	37360.5	198.165
9.31253	37078.4	196.661
9.31629	37978.9	198.509
9.32005	38155.6	199.398
9.32381	40689.9	206.584
9.32757	41164.5	206.246
9.33133	43161.6	212.47
9.33509	40634.4	204.823
9.33885	40727	207.501
9.34261	38253.3	197.197
9.34638	38075.1	199.498
9.35014	36971.4	196.928
9.3539	37688.3	197.099
9.35766	37734.7	197.365
9.36142	39481.5	204.651
9.36518	40725.9	207.129
9.36894	44816.2	217.191
9.3727	45858.4	217.946
9.37646	47159	224.048
9.38023	44626.8	218.193
9.38399	43398.6	214.209
9.38775	40815.5	206.878
9.39151	42673.1	212.368
9.39527	46200.4	218.483
9.39903	53250.5	237.816
9.40279	58226.2	250.208
9.40655	61453.3	257.388
9.41031	56184.4	245.284
9.41408	50746.9	230.337
9.41784	43829.5	211.747
9.4216	41355.7	209.732
9.42536	38441.8	199.474
9.42912	38562.4	203.34
9.43288	37223.7	199.014
9.43664	37841.6	198.226
9.4404	36988.4	195.604
9.44417	37612.9	197.319
9.44793	36627.2	192.46
9.45169	37295.5	194.974
9.45545	36277.3	193.408
9.45921	37188.1	193.874
9.46297	36130.1	192.417
9.46673	37292.7	196.607
9.47049	36821.7	194.752
9.47426	37192.5	193.021
9.47802	36612.5	195.736
9.48178	37257.1	196.242
9.48554	36555.7	193.756
9.4893	37463.6	196.635
9.49306	36289.4	192.029
9.49682	37012.3	194.667
9.50058	36475.1	192.416
9.50435	37049.7	194.564
9.50811	36738	193.654
9.51187	37035.1	194.74
9.51563	36821	194.922
9.51939	37154.4	194.897
9.52315	36356.3	193.032
9.52691	37305	195.952
9.53067	36945.3	194.861
9.53444	37614.2	196.79
9.5382	36489.4	192.522
9.54196	37520.1	196.364
9.54572	37269.9	196.067
9.54948	37715.3	197.829
9.55324	36799.6	193.527
9.557	37420.6	197.043
9.56076	37617.8	198.327
9.56453	39298.1	203.622
9.56829	38894	201.047
9.57205	41751.9	206.262
9.57581	45705.2	218.223
9.57957	57792.2	251.849
9.58333	80113.4	298.121
9.58709	123456	380.27
9.59086	169862	461.31
9.59462	201589	506.644
9.59838	186611	489.385
9.60214	143495	418.447
9.6059	92977.3	325.478
9.60966	63023.7	262.135
9.61342	46830.1	221.765
9.61718	42408.5	210.165
9.62095	39592.5	203.194
9.62471	38957.4	201.372
9.62847	37964.7	199.155
9.63223	38315.6	198.666
9.63599	37275.5	197.351
9.63975	37721.2	197.935
9.64351	36841.4	194.594
9.64728	37990.1	198.141
9.65104	36980.4	197.101
9.6548	37340.6	197.592
9.65856	36736	195.13
9.66232	37081.3	194.166
9.66608	36697.6	194.367
9.66984	37229.2	196.129
9.67361	36335.6	190.271
9.67737	37560.2	197.839
9.68113	37089.7	196.054
9.68489	37636.2	196.579
9.68865	36602.3	195.491
9.69241	37668.6	196.385
9.69617	36895.4	195.612
9.69994	37213.6	195.257
9.7037	36467.5	194.15
9.70746	37605.8	199.123
9.71122	36932.7	196.123
9.71498	37883.5	197.901
9.71874	36971.6	195.474
9.7225	37334	196.463
9.72627	36756.2	196.034
9.73003	37453.9	195.77
9.73379	37402	195.275
9.73755	37878.5	198.554
9.74131	36813.9	195.912
9.74507	37767.1	198.332
9.74883	37027.8	196.289
9.7526	38002.5	198.337
9.75636	36914.5	194.324
9.76012	37734.2	198.148
9.76388	38250.2	200.667
9.76764	40052	204.519
9.7714	41115.9	207.485
9.77516	45581.1	219.102
9.77893	49178.2	231.137
9.78269	53789.7	240.971
9.78645	57257.1	247.7
9.79021	66113.5	269.215
9.79397	78888.8	294.191
9.79773	89931.3	320.056
9.80149	87586.5	314.264
9.80526	79259.3	297.082
9.80902	67140.4	270.15
9.81278	66042.1	267.816
9.81654	71340.6	283.282
9.8203	80899.3	302.405
9.82406	89168	317.573
9.82782	112443	365.046
9.83159	152494	438.141
9.83535	215470	537.498
9.83911	254567	598.275
9.84287	256797	603.19
9.84663	204938	521.979
9.85039	143351	416.284
9.85415	90444.4	319.437
9.85792	62079	257.767
9.86168	47509.6	224.709
9.86544	43436.7	212.068
9.8692	39929	202.919
9.87296	39785.5	202.432
9.87672	38568.1	202.534
9.88048	38601.5	201.893
9.88425	37863.3	198.257
9.88801	38587.4	199.851
9.89177	37386	196.319
9.89553	37825.6	199.783
9.89929	37255.7	197.831
9.90305	37612.9	197.525
9.90682	36627.4	196.91
9.91058	37212.2	194.993
9.91434	36744.1	194.886
9.9181	37391.1	197.152
9.92186	36904.6	194.91
9.92562	37079.2	193.655
9.92938	36695.8	193.1
9.93315	37640.7	196.606
9.93691	36292.8	192.032
9.94067	37248.5	195.416
9.94443	36201.6	191.058
9.94819	36993.1	194.04
9.95195	36268.7	191.936
9.95571	36894.5	190.936
9.95948	36335.3	191.136
9.96324	37201.5	195.528
9.967	36723	193.232
9.97076	37349.3	194.184
9.97452	36797	193.197
9.97828	36952.3	195.359
9.98204	36569.2	194.798
9.98581	37253.7	195.451
9.98957	36275.6	191.981
9.99333	36895.6	193.568
9.99709	36032.9	188.672
10.0009	37303	194.76
10.0046	36295.2	190.586
10.0084	36994.2	190.566
10.0121	36235.1	191.763
10.0159	37214	195.634
10.0197	36424.5	192.142
10.0234	37093.1	195.164
10.0272	36249.9	190.423
10.0309	37085.2	194.961
10.0347	36265.5	192.464
10.0385	36869	194.49
10.0422	36217.5	191.742
10.046	36745	193.221
10.0498	36392.3	191.129
10.0535	36726.5	191.673
[truncated: 17,888 more rows]

[truncated: 10 more sheets: Figure S3c, Figure S4a, Figure S4b, Figure S5, Figure S7a, Figure S7b, Figure S7c, Figure S7d, Figure S8, Figure S13]
